# Supplementary material for: 8-Quinolylguanidinium chloride
Source: Acta Crystallogr Sect E Struct Rep Online. 2008 Jun 7;64(Pt 7):o1244. doi: 10.1107/S1600536808013640 (PMC2961674; doi:10.1107/S1600536808013640)
Supplement: Supplementary file 1 [file e-64-o1244-sup1.cif]

##############################################################################
###                                                                        ###
###        Electronic paper (Acta Crystallographica Section E)             ###
###                                                                        ###
##############################################################################
#                                                                            #
# This CIF contains the data in a paper accepted for publication in Acta     #
# Crystallographica Section E. It conforms to the requirements of Notes      #
# for Authors for Section E, and has been peer reviewed under the auspices   #
# of the IUCr Commission on Journals.                                        #
#                                                                            #
# Full details of the Crystallographic Information File format               #
# are given in the paper "The Crystallographic Information File (CIF):       #
# a New Standard Archive File for Crystallography" by S. R. Hall, F. H.      #
# Allen and I. D. Brown [Acta Cryst. (1991), A47, 655-685].                  #
#                                                                            #
# The current version of the core CIF dictionary is obtainable from          #
# ftp://ftp.iucr.org/pub/cif_core.dic. The current version number is 2.4.    #
#                                                                            #
# Software is freely available for graphical display of the structure(s) in  #
# this CIF.  For information consult the CIF home page http://www.iucr.org/  #
# cif/home.html                                                              #
#                                                                            #
# This file may be used for bona fide research purposes within the           #
# scientific community so long as proper attribution is given to the journal # 
# article from which it was obtained.                                        #
#                                                                            #
##############################################################################
                                             
data_global
_journal_date_recd_electronic     2008-04-20
_journal_date_accepted     2008-05-07
_journal_name_full     'Acta Crystallographica, Section E'
_journal_year     2008
_journal_volume     64
_journal_issue      7
_journal_page_first     o1244
_journal_page_last     o1244
_journal_paper_category     QO
_journal_coeditor_code     RZ2213
_publ_contact_author_name     'Wei, Chang-Mei'
_publ_contact_author_address
;
Department of Chemistry of Huaiyin Teachers College,
Jangsu Key Laboratory for Chemistry of Low-Dimensional Materials,
Huaian 223300
P.R.China
;
_publ_contact_author_email     weichangmei@sina.com
_publ_contact_author_fax     '86 517 83525369'
_publ_contact_author_phone     '86-517-83525040'
_publ_section_title
;
8-Quinolylguanidinium chloride
;
loop_
    _publ_author_name
    _publ_author_address
    'Wei, Chang-Mei'
;
Department of Chemistry of Huaiyin Teachers College,
Jangsu Key Laboratory for the Chemistry of Low-Dimensional Materials,
Huaian 223300
People's Republic of China
;
data_I
_chemical_name_systematic
;
 '8-quinolylguanidine monohydrochloride'
;
_chemical_name_common     ?
_chemical_formula_moiety     'C10 H11 N4 +, Cl -'
_chemical_formula_sum     'C10 H11 Cl N4'
_chemical_formula_iupac     'C10 H11 N4 +, Cl -'
_chemical_formula_weight     222.68
_chemical_melting_point     ?
_chemical_melting_point_gt     533
_chemical_melting_point_lt     534
_symmetry_cell_setting     'Orthorhombic'
_symmetry_space_group_name_H-M     'P2(1)2(1)2(1)'
loop_
    _symmetry_equiv_pos_as_xyz
    'x, y, z'
    '-x+1/2, -y, z+1/2'
    '-x, y+1/2, -z+1/2'
    'x+1/2, -y+1/2, -z'
_cell_length_a     8.7410(17)
_cell_length_b     9.0230(18)
_cell_length_c     13.942(3)
_cell_angle_alpha     90.00
_cell_angle_beta     90.00
_cell_angle_gamma     90.00
_cell_volume     1099.6(4)
_cell_formula_units_Z     4
_cell_measurement_reflns_used     25
_cell_measurement_theta_min     2.11
_cell_measurement_theta_max     25.64
_cell_measurement_temperature     293(2)
_exptl_crystal_description     block
_exptl_crystal_colour     yellow
_exptl_crystal_size_max     0.20
_exptl_crystal_size_mid     0.20
_exptl_crystal_size_min     0.20
_exptl_crystal_density_diffrn     1.345
_exptl_crystal_density_meas     ?
_exptl_crystal_density_method     'not measured'
_exptl_crystal_F_000     464
_exptl_absorpt_coefficient_mu     0.319
_exptl_absorpt_correction_type     multi-scan
_exptl_absorpt_process_details     '(XPREP in SHELXTL; Sheldrick, 2008)'
_exptl_absorpt_correction_T_min     0.9389
_exptl_absorpt_correction_T_max     0.9688
_exptl_special_details
;
 ?
;
_diffrn_ambient_temperature     293(2)
_diffrn_radiation_type     MoK\a
_diffrn_radiation_wavelength     0.71073
_diffrn_radiation_source     'fine-focus sealed tube'
_diffrn_radiation_monochromator     graphite
_diffrn_measurement_device_type     'Siemens P4'
_diffrn_measurement_method     '2\q/\w scans'
_diffrn_reflns_number     3398
_diffrn_reflns_av_R_equivalents     0.0301
_diffrn_reflns_av_sigmaI/netI     0.0305
_diffrn_reflns_theta_min     2.69
_diffrn_reflns_theta_max     26.99
_diffrn_reflns_theta_full     26.99
_diffrn_measured_fraction_theta_max     1.000
_diffrn_measured_fraction_theta_full     1.000
_diffrn_reflns_limit_h_min     -11
_diffrn_reflns_limit_h_max     11
_diffrn_reflns_limit_k_min     -11
_diffrn_reflns_limit_k_max     11
_diffrn_reflns_limit_l_min     -17
_diffrn_reflns_limit_l_max     17
_diffrn_standards_number     3
_diffrn_standards_interval_count     97
_diffrn_standards_decay_%     2.12
_refine_special_details
;
 Refinement of F^2^ against ALL reflections.  The weighted R-factor wR and
 goodness of fit S are based on F^2^, conventional R-factors R are based
 on F, with F set to zero for negative F^2^. The threshold expression of
 F^2^ > 2sigma(F^2^) is used only for calculating R-factors(gt) etc. and is
 not relevant to the choice of reflections for refinement.  R-factors based
 on F^2^ are statistically about twice as large as those based on F, and R-
 factors based on ALL data will be even larger.
;
_reflns_number_total     2398
_reflns_number_gt     2340
_reflns_threshold_expression     >2sigma(I)
_refine_ls_structure_factor_coef     Fsqd
_refine_ls_matrix_type     full
_refine_ls_R_factor_all     0.0620
_refine_ls_R_factor_gt     0.0616
_refine_ls_wR_factor_gt     0.1074
_refine_ls_wR_factor_ref     0.1078
_refine_ls_goodness_of_fit_ref     0.990
_refine_ls_restrained_S_all     0.990
_refine_ls_number_reflns     2398
_refine_ls_number_parameters     136
_refine_ls_number_restraints     0
_refine_ls_hydrogen_treatment     constr
_refine_ls_weighting_scheme     calc
_refine_ls_weighting_details
         'calc w=1/[\s^2^(Fo^2^)+(0.0513P)^2^+0.5850P] where P=(Fo^2^+2Fc^2^)/3'
_atom_sites_solution_hydrogens     geom
_atom_sites_solution_primary     direct
_atom_sites_solution_secondary     difmap
_refine_ls_shift/su_max     0.001
_refine_ls_shift/su_mean     0.000
_refine_diff_density_max     0.175
_refine_diff_density_min     -0.276
_refine_ls_extinction_method     none
_refine_ls_extinction_coef     ?
_refine_ls_abs_structure_details     'Flack (1983), 500 Friedel pairs'
_refine_ls_abs_structure_Flack     0.02(10)
loop_
    _atom_type_symbol
    _atom_type_description
    _atom_type_scat_dispersion_real
    _atom_type_scat_dispersion_imag
    _atom_type_scat_source
    'C' 'C' 0.0033 0.0016
                         'International Tables Vol C Tables 4.2.6.8 and 6.1.1.4'
    'H' 'H' 0.0000 0.0000
                         'International Tables Vol C Tables 4.2.6.8 and 6.1.1.4'
    'N' 'N' 0.0061 0.0033
                         'International Tables Vol C Tables 4.2.6.8 and 6.1.1.4'
    'Cl' 'Cl' 0.1484 0.1585
                         'International Tables Vol C Tables 4.2.6.8 and 6.1.1.4'
_computing_data_collection     'XSCANS (Bruker, 2000)'
_computing_cell_refinement     'XSCANS (Bruker, 2000)'
_computing_data_reduction     'SHELXTL (Sheldrick, 2008)'
_computing_structure_solution     'SHELXS97 (Sheldrick, 2008)'
_computing_structure_refinement     'SHELXL97 (Sheldrick, 2008)'
_computing_molecular_graphics     'SHELXTL (Sheldrick, 2008)'
_computing_publication_material     'SHELXL97 (Sheldrick, 2008)'
loop_
    _atom_site_type_symbol
    _atom_site_label
    _atom_site_fract_x
    _atom_site_fract_y
    _atom_site_fract_z
    _atom_site_U_iso_or_equiv
    _atom_site_adp_type
    _atom_site_calc_flag
    _atom_site_refinement_flags
    _atom_site_occupancy
    _atom_site_disorder_assembly
    _atom_site_disorder_group
    Cl Cl1 0.87040(9) 0.86783(8) 0.66733(5) 0.04274(19) Uani d . 1 . .
    N N1 0.7592(3) 0.9935(3) 0.97479(18) 0.0385(5) Uani d . 1 . .
    H H1A 0.7204 1.0096 1.0305 0.046 Uiso calc R 1 . .
    N N2 0.8958(3) 1.1997(3) 0.99486(19) 0.0470(6) Uani d . 1 . .
    H H2A 0.8569 1.2079 1.0513 0.056 Uiso calc R 1 . .
    H H2B 0.9600 1.2646 0.9745 0.056 Uiso calc R 1 . .
    N N3 0.9244(3) 1.0767(3) 0.85594(17) 0.0424(6) Uani d . 1 . .
    H H3A 0.9918 1.1397 0.8371 0.051 Uiso calc R 1 . .
    H H3B 0.8995 1.0037 0.8195 0.051 Uiso calc R 1 . .
    N N4 0.4631(3) 0.9657(3) 0.90750(19) 0.0424(6) Uani d . 1 . .
    C C1 0.7557(4) 0.6150(4) 0.8683(2) 0.0451(7) Uani d . 1 . .
    H H1 0.8235 0.5370 0.8586 0.054 Uiso calc R 1 . .
    C C2 0.6087(3) 0.6031(3) 0.8407(2) 0.0435(7) Uani d . 1 . .
    H H2 0.5741 0.5145 0.8144 0.052 Uiso calc R 1 . .
    C C3 0.5062(4) 0.7226(3) 0.8511(2) 0.0437(7) Uani d . 1 . .
    C C4 0.3507(4) 0.7159(3) 0.8217(2) 0.0455(7) Uani d . 1 . .
    H H4A 0.3118 0.6310 0.7929 0.055 Uiso calc R 1 . .
    C C5 0.2599(4) 0.8362(3) 0.8366(2) 0.0479(7) Uani d . 1 . .
    H H5 0.1583 0.8351 0.8169 0.057 Uiso calc R 1 . .
    C C6 0.3210(4) 0.9621(4) 0.8819(2) 0.0463(7) Uani d . 1 . .
    H H6 0.2585 1.0436 0.8936 0.056 Uiso calc R 1 . .
    C C7 0.5564(4) 0.8547(4) 0.8952(2) 0.0426(7) Uani d . 1 . .
    C C8 0.7119(3) 0.8643(4) 0.92611(19) 0.0398(6) Uani d . 1 . .
    C C9 0.8061(4) 0.7491(3) 0.9126(2) 0.0434(7) Uani d . 1 . .
    H H9 0.9072 0.7566 0.9327 0.052 Uiso calc R 1 . .
    C C10 0.8584(3) 1.0921(3) 0.9418(2) 0.0392(6) Uani d . 1 . .
loop_
    _atom_site_aniso_label
    _atom_site_aniso_U_11
    _atom_site_aniso_U_22
    _atom_site_aniso_U_33
    _atom_site_aniso_U_12
    _atom_site_aniso_U_13
    _atom_site_aniso_U_23
    Cl1 0.0583(4) 0.0381(3) 0.0318(3) 0.0130(3) -0.0029(3) 0.0014(3)
    N1 0.0418(13) 0.0343(12) 0.0395(12) -0.0066(10) -0.0012(10) -0.0012(10)
    N2 0.0490(15) 0.0475(15) 0.0445(14) -0.0093(13) 0.0009(12) -0.0055(12)
    N3 0.0438(14) 0.0413(13) 0.0420(14) -0.0112(11) 0.0029(10) -0.0047(10)
    N4 0.0424(14) 0.0408(14) 0.0440(14) -0.0057(11) -0.0028(11) 0.0004(11)
    C1 0.0506(17) 0.0380(17) 0.0468(15) -0.0019(15) 0.0020(13) -0.0019(13)
    C2 0.0483(17) 0.0376(15) 0.0446(15) -0.0059(12) 0.0004(14) -0.0005(13)
    C3 0.0496(17) 0.0398(16) 0.0418(17) -0.0083(13) 0.0030(13) -0.0009(13)
    C4 0.0478(17) 0.0423(15) 0.0464(16) -0.0071(13) -0.0045(15) 0.0004(13)
    C5 0.0498(17) 0.0454(17) 0.0485(16) -0.0079(14) -0.0006(16) 0.0026(15)
    C6 0.0493(17) 0.0444(17) 0.0452(17) -0.0024(14) 0.0000(14) -0.0008(13)
    C7 0.0456(16) 0.0396(16) 0.0426(15) -0.0060(14) 0.0010(12) 0.0002(14)
    C8 0.0455(15) 0.0357(14) 0.0382(14) -0.0090(14) -0.0028(12) 0.0011(13)
    C9 0.0460(16) 0.0379(15) 0.0462(16) -0.0013(14) 0.0020(13) -0.0006(13)
    C10 0.0387(15) 0.0367(14) 0.0423(14) -0.0079(12) -0.0001(13) -0.0009(11)
_geom_special_details
;
 All esds (except the esd in the dihedral angle between two l.s. planes)
 are estimated using the full covariance matrix.  The cell esds are taken
 into account individually in the estimation of esds in distances, angles
 and torsion angles; correlations between esds in cell parameters are only
 used when they are defined by crystal symmetry.  An approximate (isotropic)
 treatment of cell esds is used for estimating esds involving l.s. planes.
;
loop_
    _geom_bond_atom_site_label_1
    _geom_bond_atom_site_label_2
    _geom_bond_site_symmetry_2
    _geom_bond_distance
    _geom_bond_publ_flag
    N1 C10 . 1.324(4) yes
    N1 C8 . 1.411(4) yes
    N1 H1A . 0.8600 ?
    N2 C10 . 1.263(4) yes
    N2 H2A . 0.8600 ?
    N2 H2B . 0.8600 ?
    N3 C10 . 1.337(4) yes
    N3 H3A . 0.8600 ?
    N3 H3B . 0.8600 ?
    N4 C6 . 1.293(4) yes
    N4 C7 . 1.303(4) yes
    C1 C2 . 1.345(5) yes
    C1 C9 . 1.429(4) yes
    C1 H1 . 0.9300 ?
    C2 C3 . 1.410(4) yes
    C2 H2 . 0.9300 ?
    C3 C7 . 1.411(4) yes
    C3 C4 . 1.420(4) yes
    C4 C5 . 1.361(4) yes
    C4 H4A . 0.9300 ?
    C5 C6 . 1.406(4) yes
    C5 H5 . 0.9300 ?
    C6 H6 . 0.9300 ?
    C7 C8 . 1.429(4) yes
    C8 C9 . 1.339(5) yes
    C9 H9 . 0.9300 ?
loop_
    _geom_angle_atom_site_label_1
    _geom_angle_atom_site_label_2
    _geom_angle_atom_site_label_3
    _geom_angle_site_symmetry_1
    _geom_angle_site_symmetry_3
    _geom_angle
    _geom_angle_publ_flag
    C10 N1 C8 . . 125.4(3) yes
    C10 N1 H1A . . 117.3 ?
    C8 N1 H1A . . 117.3 ?
    C10 N2 H2A . . 120.0 ?
    C10 N2 H2B . . 120.0 ?
    H2A N2 H2B . . 120.0 ?
    C10 N3 H3A . . 120.0 ?
    C10 N3 H3B . . 120.0 ?
    H3A N3 H3B . . 120.0 ?
    C6 N4 C7 . . 123.1(3) yes
    C2 C1 C9 . . 119.0(3) yes
    C2 C1 H1 . . 120.5 ?
    C9 C1 H1 . . 120.5 ?
    C1 C2 C3 . . 121.1(3) yes
    C1 C2 H2 . . 119.4 ?
    C3 C2 H2 . . 119.4 ?
    C2 C3 C7 . . 119.5(3) yes
    C2 C3 C4 . . 123.1(3) yes
    C7 C3 C4 . . 117.3(3) yes
    C5 C4 C3 . . 118.7(3) yes
    C5 C4 H4A . . 120.6 ?
    C3 C4 H4A . . 120.6 ?
    C4 C5 C6 . . 119.5(3) yes
    C4 C5 H5 . . 120.3 ?
    C6 C5 H5 . . 120.3 ?
    N4 C6 C5 . . 120.6(3) yes
    N4 C6 H6 . . 119.7 ?
    C5 C6 H6 . . 119.7 ?
    N4 C7 C3 . . 120.8(3) yes
    N4 C7 C8 . . 120.6(3) yes
    C3 C7 C8 . . 118.6(3) yes
    C9 C8 N1 . . 121.9(3) yes
    C9 C8 C7 . . 119.7(3) yes
    N1 C8 C7 . . 118.3(3) yes
    C8 C9 C1 . . 122.0(3) yes
    C8 C9 H9 . . 119.0 ?
    C1 C9 H9 . . 119.0 ?
    N2 C10 N1 . . 118.8(3) yes
    N2 C10 N3 . . 119.5(3) yes
    N1 C10 N3 . . 121.6(3) yes
loop_
    _geom_hbond_atom_site_label_D
    _geom_hbond_atom_site_label_H
    _geom_hbond_atom_site_label_A
    _geom_hbond_site_symmetry_A
    _geom_hbond_distance_DH
    _geom_hbond_distance_HA
    _geom_hbond_distance_DA
    _geom_hbond_angle_DHA
    N1 H1A Cl1 2_675 0.86 2.34 3.171(3) 161.5
    N2 H2A Cl1 2_675 0.86 2.65 3.401(3) 146.3
    N2 H2B Cl1 3_756 0.86 2.64 3.405(3) 148.6
    N3 H3A Cl1 3_756 0.86 2.39 3.198(3) 157.6
    N3 H3B Cl1 . 0.86 2.46 3.269(3) 156.4
