# Supplementary material for: 8-Quinolylguanidinium chloride
Source: Acta Crystallogr Sect E Struct Rep Online. 2008 Jun 7;64(Pt 7):o1244. doi: 10.1107/S1600536808013640 (PMC2961674; doi:10.1107/S1600536808013640)
Supplement: Supplementary file 2 [file e-64-o1244-Isup2.hkl]

# 
# h,k,l, Fc-squared, Fo-squared, sigma(Fo-squared) and status flag 
# 
data_I 
_shelx_title ' W in P2(1)2(1)2(1)' 
_shelx_refln_list_code          4 
_shelx_F_calc_maximum      119.17 
_exptl_crystal_F_000       464.00 
_reflns_d_resolution_high  0.7829 
 
loop_ 
 _symmetry_equiv_pos_as_xyz 
 'x, y, z' 
 '-x+1/2, -y, z+1/2' 
 '-x, y+1/2, -z+1/2' 
 'x+1/2, -y+1/2, -z' 
 
_cell_length_a     8.7410 
_cell_length_b     9.0230 
_cell_length_c    13.9420 
_cell_angle_alpha  90.000 
_cell_angle_beta   90.000 
_cell_angle_gamma  90.000 
 
_shelx_F_squared_multiplier     1.000 
 
loop_ 
 _refln_index_h 
 _refln_index_k 
 _refln_index_l 
 _refln_F_squared_calc 
 _refln_F_squared_meas 
 _refln_F_squared_sigma 
 _refln_observed_status 
   2   0   0     1674.54     1706.05      6.35 o 
   4   0   0      421.35      434.10     12.53 o 
   6   0   0      110.74      119.55      7.93 o 
   8   0   0      286.80      273.67     12.86 o 
  10   0   0       26.09       38.89     12.39 o 
   1   1   0     1852.39     1878.09     10.53 o 
   2   1   0       81.54       86.73      2.84 o 
   3   1   0      833.78      850.51      4.09 o 
   4   1   0     1475.56     1464.76      7.43 o 
   5   1   0      165.61      170.73     12.49 o 
   6   1   0       72.57       71.17      0.17 o 
   7   1   0      184.06      190.68     12.32 o 
   8   1   0       57.10       67.96     11.61 o 
   9   1   0        7.73       21.71      9.39 o 
  10   1   0       10.40       27.65     11.72 o 
  11   1   0        2.73        4.52      2.13 o 
   0   2   0        0.98        4.19      1.89 o 
   1   2   0      101.98      118.60     11.61 o 
   2   2   0       66.61       82.34      5.03 o 
   3   2   0      545.30      553.11     11.01 o 
   4   2   0      208.52      202.94      0.24 o 
   5   2   0      365.44      365.33      8.95 o 
   6   2   0      163.87      166.41      6.25 o 
   7   2   0      602.23      599.46     13.91 o 
   8   2   0        9.33       12.49      1.42 o 
   9   2   0       45.99       52.87      9.82 o 
  10   2   0       22.76       33.79      9.96 o 
   1   3   0      957.59      964.93      9.55 o 
   2   3   0      149.61      148.45      7.02 o 
   3   3   0     3480.84     3425.94     10.03 o 
   4   3   0        8.24       20.93      8.91 o 
   5   3   0      810.75      758.37      4.12 o 
   6   3   0       44.69       43.86      1.38 o 
   7   3   0      116.97      128.73     11.61 o 
   8   3   0        9.80       28.16     12.05 o 
   9   3   0        0.59        0.20      0.10 o 
  10   3   0       30.35       32.51      5.54 o 
   0   4   0      959.10      928.67      2.97 o 
   1   4   0      663.59      676.34      7.77 o 
   2   4   0       32.51       32.38      1.18 o 
   3   4   0       14.07       27.68      7.49 o 
   4   4   0     1016.31      954.56      5.74 o 
   5   4   0       82.91       88.69      7.63 o 
   6   4   0      118.02      120.09      3.98 o 
   7   4   0      120.47      111.85      4.52 o 
   8   4   0      116.71      123.87     14.15 o 
   9   4   0       56.16       52.03      5.10 o 
  10   4   0        7.27       24.65     10.53 o 
   1   5   0        5.55       14.96      6.55 o 
   2   5   0       30.19       47.37     11.41 o 
   3   5   0      323.71      297.67      1.76 o 
   4   5   0       33.66       38.22      3.48 o 
   5   5   0       43.22       39.06      3.98 o 
   6   5   0      649.29      606.69      8.51 o 
   7   5   0       92.95      101.99     13.20 o 
   8   5   0        0.26        0.27      0.17 o 
   9   5   0        0.12        0.37      0.24 o 
  10   5   0       17.24       28.73      8.14 o 
   0   6   0       10.28       31.03     13.13 o 
   1   6   0      464.36      450.91      2.57 o 
   2   6   0      153.59      160.87     12.66 o 
   3   6   0      261.70      270.70      3.17 o 
   4   6   0      132.94      136.83      6.72 o 
   5   6   0      367.07      343.49      0.07 o 
   6   6   0       38.69       41.66      4.93 o 
   7   6   0       40.74       52.67      9.72 o 
   8   6   0        7.09       17.45      7.43 o 
   9   6   0        5.06       10.33      4.39 o 
   1   7   0      152.59      148.82     11.51 o 
   2   7   0        0.31        0.68      0.41 o 
   3   7   0        5.06       13.54      5.67 o 
   4   7   0        1.74        2.26      1.35 o 
   5   7   0        4.65       14.25      6.11 o 
   6   7   0       32.01       50.71     12.80 o 
   7   7   0        0.01        0.68      0.41 o 
   8   7   0       13.07       10.87      0.44 o 
   0   8   0      738.90      703.01     10.40 o 
   1   8   0       54.02       61.38      4.63 o 
   2   8   0      160.87      158.95      7.26 o 
   3   8   0       96.33       95.85      6.45 o 
   4   8   0        4.06        8.74      4.05 o 
   5   8   0       55.15       64.96      6.14 o 
   6   8   0        0.46        0.91      0.54 o 
   7   8   0       11.04       28.97     12.53 o 
   8   8   0       39.31       32.07      1.01 o 
   1   9   0      107.38      118.33     11.45 o 
   2   9   0      532.86      497.64     13.57 o 
   3   9   0        1.81        5.10      2.46 o 
   4   9   0        2.32        8.14      3.68 o 
   5   9   0       22.64       34.74     10.50 o 
   6   9   0       66.42       56.18      2.70 o 
   0  10   0        6.96       23.80     10.03 o 
   1  10   0      108.72       99.93      4.05 o 
   2  10   0        0.18        0.78      0.47 o 
   3  10   0       33.53       48.68     12.19 o 
   4  10   0        7.22       18.77      8.24 o 
   5  10   0       59.43       66.10     11.11 o 
   1  11   0       20.05       38.35     12.05 o 
   2  11   0        5.90       16.91      7.12 o 
   3  11   0       16.49       17.56      3.24 o 
   1   0   1       58.00       67.93      7.33 o 
   2   0   1     1854.06     1897.34      1.42 o 
   3   0   1      953.33      958.54     11.78 o 
   4   0   1       22.77       27.62      3.17 o 
   5   0   1      647.99      644.74      7.02 o 
   6   0   1       89.75       91.42      4.42 o 
   7   0   1       33.65       51.89     13.50 o 
   8   0   1        1.12        0.47      0.27 o 
   9   0   1        6.47       17.52      7.46 o 
  10   0   1        5.88       18.30      7.93 o 
  11   0   1        4.44       11.28      4.93 o 
 -11   1   1       18.36       25.52      4.82 o 
 -10   1   1        9.67       21.64      6.59 o 
  -9   1   1        9.97       28.93      8.83 o 
  -8   1   1       50.61       48.41      2.48 o 
  -7   1   1       23.30       39.13      8.86 o 
  -6   1   1      143.33      145.44      4.13 o 
  -5   1   1      299.27      302.50      5.87 o 
  -4   1   1     2002.50     1969.01      7.33 o 
  -3   1   1      216.95      220.93      2.63 o 
  -2   1   1     5038.55     5056.90      6.80 o 
  -1   1   1      662.54      678.36      2.91 o 
   0   1   1     1246.67     1269.35      9.89 o 
   1   1   1      661.24      673.33      2.30 o 
   2   1   1     4999.18     5020.07     11.21 o 
   3   1   1      225.01      223.84      0.61 o 
   4   1   1     1990.41     1953.01      8.07 o 
   5   1   1      283.24      274.92      0.88 o 
   6   1   1      140.04      133.83      1.28 o 
   7   1   1       25.16       21.37      0.68 o 
   8   1   1       50.24       47.60      3.04 o 
   9   1   1        8.73       25.39     10.97 o 
  10   1   1        9.65       21.54      9.28 o 
  11   1   1       18.68       27.14      7.19 o 
 -10   2   1        8.49       21.61      6.59 o 
  -9   2   1       59.80       71.64      9.33 o 
  -8   2   1       49.83       42.37      0.79 o 
  -7   2   1      155.46      146.79      1.69 o 
  -6   2   1      131.80      141.83      6.02 o 
  -5   2   1      174.95      177.58      4.87 o 
  -4   2   1      193.08      203.65      9.48 o 
  -3   2   1      967.35      953.99      3.82 o 
  -2   2   1      151.57      156.25      1.41 o 
  -1   2   1     3009.64     3021.89      1.12 o 
   0   2   1      722.62      738.29     12.73 o 
   1   2   1     2995.46     3021.65      9.93 o 
   2   2   1      153.13      160.84      4.15 o 
   3   2   1      967.42      954.05      5.44 o 
   4   2   1      182.52      195.78     14.18 o 
   5   2   1      173.14      172.55      4.46 o 
   6   2   1      134.08      148.95     11.58 o 
   7   2   1      157.73      153.71      5.30 o 
   8   2   1       53.78       54.22      5.81 o 
   9   2   1       59.43       69.75     12.66 o 
  10   2   1        8.37       21.44      9.22 o 
 -10   3   1       21.42       38.99      8.81 o 
  -9   3   1       48.14       45.27      1.60 o 
  -8   3   1        5.07       14.96      4.63 o 
  -7   3   1      189.75      194.36      9.84 o 
  -6   3   1      435.11      413.81      5.82 o 
  -5   3   1      136.62      146.15      7.45 o 
  -4   3   1      272.35      260.16      2.10 o 
  -3   3   1       89.25      109.96      8.83 o 
  -2   3   1       72.20       93.48     10.00 o 
  -1   3   1      538.71      551.25      4.42 o 
   0   3   1       43.24       50.44      4.15 o 
   1   3   1      559.09      571.78      6.38 o 
   2   3   1       77.92       89.10      7.90 o 
   3   3   1       92.36       98.24      3.04 o 
   4   3   1      274.08      264.96      5.23 o 
   5   3   1      141.02      136.43      2.23 o 
   6   3   1      427.48      413.91     12.56 o 
   7   3   1      183.02      174.14      5.44 o 
   8   3   1        5.70       17.25      7.33 o 
   9   3   1       48.14       45.34      2.30 o 
  10   3   1       21.33       38.93     12.39 o 
 -10   4   1       16.79       21.10      3.37 o 
  -9   4   1        2.01        4.90      1.65 o 
  -8   4   1        4.92       14.18      4.30 o 
  -7   4   1      345.93      314.79      3.34 o 
  -6   4   1      163.95      153.01      0.45 o 
  -5   4   1       65.46       74.58      7.14 o 
  -4   4   1       52.06       71.51      9.29 o 
  -3   4   1      244.33      254.25      9.45 o 
  -2   4   1     1825.60     1853.45      5.99 o 
  -1   4   1      963.56      960.60      5.78 o 
   0   4   1      271.82      268.33      2.40 o 
   1   4   1      948.05      932.78      0.57 o 
   2   4   1     1820.85     1837.04      1.69 o 
   3   4   1      256.41      246.46      1.42 o 
   4   4   1       51.27       68.64     12.02 o 
   5   4   1       65.94       75.46     10.63 o 
   6   4   1      170.37      173.03      9.01 o 
   7   4   1      340.48      321.71     11.92 o 
   8   4   1        5.16       14.65      6.38 o 
   9   4   1        1.79        4.63      2.16 o 
  10   4   1       16.73       20.97      4.69 o 
 -10   5   1        3.01        7.63      2.39 o 
  -9   5   1       50.44       47.27      2.01 o 
  -8   5   1        3.72        7.02      2.12 o 
  -7   5   1        0.62        1.35      0.57 o 
  -6   5   1      491.56      456.38      0.26 o 
  -5   5   1       74.12       78.26      2.27 o 
  -4   5   1       97.06      113.64      9.95 o 
  -3   5   1      618.74      601.69      1.31 o 
  -2   5   1      682.92      666.95      2.79 o 
  -1   5   1      545.17      558.10      9.45 o 
   0   5   1      199.54      196.69     10.47 o 
   1   5   1      542.25      548.68      9.55 o 
   2   5   1      678.31      675.80     11.68 o 
   3   5   1      623.26      615.80      7.90 o 
   4   5   1       95.47      109.01     11.92 o 
   5   5   1       72.40       72.69      1.05 o 
   6   5   1      496.77      471.54      7.02 o 
   7   5   1        0.47        1.01      0.61 o 
   8   5   1        3.64        7.02      3.00 o 
   9   5   1       52.09       51.79      4.96 o 
  10   5   1        2.62        6.89      2.94 o 
  -9   6   1       25.74       24.95      1.55 o 
  -8   6   1       48.32       49.02      2.75 o 
  -7   6   1      200.75      183.46      3.49 o 
  -6   6   1       17.22       25.73      4.89 o 
  -5   6   1      105.91      109.69      5.71 o 
  -4   6   1      262.22      244.06      0.43 o 
  -3   6   1       22.93       22.35      0.88 o 
  -2   6   1      187.66      197.84      4.87 o 
  -1   6   1       12.35       10.53      0.17 o 
   0   6   1      482.27      478.02      9.69 o 
   1   6   1       10.60       28.19     12.05 o 
   2   6   1      186.04      193.11      4.66 o 
   3   6   1       20.26       38.22     11.99 o 
   4   6   1      264.98      252.23      4.25 o 
   5   6   1      106.21      111.48      8.54 o 
   6   6   1       17.76       27.82      7.56 o 
   7   6   1      200.85      183.42      4.93 o 
   8   6   1       49.32       52.06      5.10 o 
   9   6   1       26.30       25.96      2.80 o 
  -8   7   1       17.72       20.53      3.13 o 
  -7   7   1       24.64       23.90      1.12 o 
  -6   7   1      153.57      143.89      3.89 o 
  -5   7   1       35.63       32.58      0.93 o 
  -4   7   1       77.90       79.00      2.58 o 
  -3   7   1       94.35       97.97      5.04 o 
  -2   7   1      139.83      135.85      1.34 o 
  -1   7   1      855.68      844.67      1.27 o 
   0   7   1       30.45       44.73     10.43 o 
   1   7   1      855.00      842.27      0.98 o 
   2   7   1      143.81      149.29      7.53 o 
   3   7   1       97.63      108.24     11.48 o 
   4   7   1       76.31       74.61      1.62 o 
   5   7   1       34.01       51.79     13.44 o 
   6   7   1      151.22      136.80      2.46 o 
   7   7   1       24.22       21.91      0.98 o 
   8   7   1       17.42       18.84      4.02 o 
  -8   8   1       12.04       29.00      8.86 o 
  -7   8   1       66.17       58.74      2.58 o 
  -6   8   1       31.97       52.03      9.60 o 
  -5   8   1       14.62       13.77      1.12 o 
  -4   8   1       33.27       31.57      0.50 o 
  -3   8   1      147.86      145.38      4.11 o 
  -2   8   1      195.76      181.43      0.05 o 
  -1   8   1       52.21       55.57      4.68 o 
   0   8   1      925.74      880.05      4.19 o 
   1   8   1       48.35       44.80      1.96 o 
   2   8   1      196.58      184.34      1.22 o 
   3   8   1      150.85      155.50     10.03 o 
   4   8   1       34.78       35.85      2.67 o 
   5   8   1       15.35       14.99      2.30 o 
   6   8   1       32.31       52.60     13.94 o 
   7   8   1       68.32       64.72      6.01 o 
   8   8   1       12.23       29.34     12.76 o 
  -6   9   1       31.89       37.98      5.37 o 
  -5   9   1       36.98       32.28      0.81 o 
  -4   9   1       56.52       68.23      8.33 o 
  -3   9   1       43.65       41.59      0.45 o 
  -2   9   1       15.67       18.80      2.82 o 
  -1   9   1      172.44      170.26      5.63 o 
   0   9   1      208.50      218.16     11.17 o 
   1   9   1      167.38      154.25      1.42 o 
   2   9   1       14.92       17.39      3.14 o 
   3   9   1       44.69       44.83      1.99 o 
   4   9   1       55.24       64.52     10.13 o 
   5   9   1       37.48       34.27      1.72 o 
   6   9   1       32.08       38.35      7.80 o 
  -5  10   1        7.43       22.01      6.76 o 
  -4  10   1       82.00       85.85      7.64 o 
  -3  10   1       34.77       52.09      9.64 o 
  -2  10   1       29.73       41.36      6.37 o 
  -1  10   1        4.26       11.34      3.51 o 
   0  10   1       58.60       70.97     12.80 o 
   1  10   1        4.78       12.29      5.54 o 
   2  10   1       29.31       40.51      8.51 o 
   3  10   1       34.44       51.49     13.27 o 
   4  10   1       80.99       82.55      9.42 o 
   5  10   1        7.75       23.67      9.96 o 
  -3  11   1       37.78       53.98     10.00 o 
  -2  11   1        9.68       27.52      8.24 o 
  -1  11   1       63.10       64.18      4.03 o 
   0  11   1        0.45        0.68      0.41 o 
   1  11   1       62.95       62.86      5.50 o 
   2  11   1        9.40       25.93     11.31 o 
   3  11   1       38.71       32.21      1.08 o 
   0   0   2      769.09      794.97      6.62 o 
   1   0   2       59.17       82.17     13.47 o 
   2   0   2      339.91      352.67      8.00 o 
   3   0   2        8.75       24.51     10.47 o 
   4   0   2      484.41      478.43      1.42 o 
   5   0   2     1155.81     1114.45      4.46 o 
   6   0   2       81.44       99.93     12.56 o 
   7   0   2        8.49       20.59      8.71 o 
   8   0   2       26.95       34.00      5.81 o 
   9   0   2      134.15      133.73     14.01 o 
  10   0   2        0.49        1.79      1.08 o 
  11   0   2        1.57        2.16      1.32 o 
 -11   1   2       18.93       23.90      4.13 o 
 -10   1   2       22.43       34.64      7.40 o 
  -9   1   2       13.65       18.26      2.60 o 
  -8   1   2      234.76      217.32      1.53 o 
  -7   1   2      171.67      164.01      3.84 o 
  -6   1   2      181.93      187.71      7.88 o 
  -5   1   2      238.29      244.40      6.56 o 
  -4   1   2      792.71      780.79      3.39 o 
  -3   1   2      885.23      890.35      6.04 o 
  -2   1   2     2509.44     2508.41      4.99 o 
  -1   1   2     9652.09     9733.28      3.41 o 
   0   1   2     1811.39     1850.85      7.53 o 
   1   1   2     9564.12     9651.35      8.54 o 
   2   1   2     2503.10     2510.74     12.73 o 
   3   1   2      863.61      866.14      6.79 o 
   4   1   2      792.18      778.36      3.95 o 
   5   1   2      240.60      251.76     12.49 o 
   6   1   2      182.31      189.10     11.34 o 
   7   1   2      178.39      184.34     13.98 o 
   8   1   2      235.84      220.90      3.71 o 
   9   1   2       12.78       15.43      2.57 o 
  10   1   2       23.14       35.92     11.21 o 
  11   1   2       18.86       23.80      5.77 o 
 -10   2   2       49.23       61.68      9.41 o 
  -9   2   2       28.79       39.43      5.99 o 
  -8   2   2       35.43       52.30      9.72 o 
  -7   2   2      285.66      274.88      3.60 o 
  -6   2   2      136.35      126.37      1.62 o 
  -5   2   2      173.02      170.56      2.75 o 
  -4   2   2      400.54      416.41      9.50 o 
  -3   2   2     1113.14     1101.96      8.59 o 
  -2   2   2     4061.57     4083.47      6.76 o 
  -1   2   2     2568.20     2576.88      7.40 o 
   0   2   2      288.25      299.09      6.85 o 
   1   2   2     2564.87     2565.10      5.84 o 
   2   2   2     4025.43     4034.41      1.38 o 
   3   2   2     1111.28     1096.80      9.66 o 
   4   2   2      397.42      406.28      9.18 o 
   5   2   2      174.73      176.23      6.08 o 
   6   2   2      133.31      140.31     12.49 o 
   7   2   2      278.87      277.79     10.50 o 
   8   2   2       36.29       31.47      0.64 o 
   9   2   2       29.26       41.42      9.05 o 
  10   2   2       46.77       55.06     10.53 o 
 -10   3   2        5.44       13.67      4.08 o 
  -9   3   2       30.82       40.72      6.09 o 
  -8   3   2       85.79       84.67      4.13 o 
  -7   3   2       29.76       44.73      7.38 o 
  -6   3   2      104.12      111.78      6.18 o 
  -5   3   2      250.43      246.76      1.12 o 
  -4   3   2      552.25      538.42      0.69 o 
  -3   3   2     1033.47     1044.03      9.36 o 
  -2   3   2       37.35       45.10      4.54 o 
  -1   3   2     2872.12     2846.43      0.17 o 
   0   3   2     2464.41     2472.39      0.64 o 
   1   3   2     2901.20     2895.92     12.29 o 
   2   3   2       33.80       34.03      1.59 o 
   3   3   2     1012.37     1021.78     12.66 o 
   4   3   2      566.32      559.22      5.57 o 
   5   3   2      253.05      254.46      5.00 o 
   6   3   2      107.75      122.86     13.57 o 
   7   3   2       31.94       51.28     13.13 o 
   8   3   2       86.55       86.16      6.72 o 
   9   3   2       29.51       35.92      6.99 o 
  10   3   2        5.47       13.61      5.74 o 
 -10   4   2        1.15        1.35      0.57 o 
  -9   4   2       11.05       10.94      0.33 o 
  -8   4   2       91.63       86.50      1.89 o 
  -7   4   2       53.38       66.00      7.81 o 
  -6   4   2       68.67       81.33      9.14 o 
  -5   4   2      327.41      318.50      1.50 o 
  -4   4   2       56.82       65.60      4.63 o 
  -3   4   2       58.00       68.60      5.47 o 
  -2   4   2      303.84      306.04      3.94 o 
  -1   4   2      116.32      128.80      5.23 o 
   0   4   2     1433.69     1467.12     12.49 o 
   1   4   2      130.20      150.64     12.59 o 
   2   4   2      306.63      315.36      9.35 o 
   3   4   2       51.02       69.51     12.53 o 
   4   4   2       61.76       81.40     13.00 o 
   5   4   2      331.52      331.70      7.60 o 
   6   4   2       67.37       76.60     11.31 o 
   7   4   2       54.60       69.45     12.49 o 
   8   4   2       92.77       90.07      4.22 o 
   9   4   2       11.68       12.15      1.22 o 
  10   4   2        1.13        1.38      0.81 o 
  -9   5   2       16.80       22.01      3.75 o 
  -8   5   2       46.56       52.97      7.02 o 
  -7   5   2       92.89       99.60      8.74 o 
  -6   5   2      114.13      102.97      0.72 o 
  -5   5   2       82.35       76.03      1.74 o 
  -4   5   2       12.20       11.51      0.57 o 
  -3   5   2      497.26      481.03      4.70 o 
  -2   5   2      482.28      474.51      2.79 o 
  -1   5   2      163.21      170.53      5.75 o 
   0   5   2      200.20      220.36     11.88 o 
   1   5   2      173.21      179.34      7.33 o 
   2   5   2      471.54      463.24      3.27 o 
   3   5   2      505.67      483.63      3.34 o 
   4   5   2       10.61       30.69     12.93 o 
   5   5   2       77.48       85.38     10.50 o 
   6   5   2      119.03      118.20      7.12 o 
   7   5   2       86.88       82.34      5.03 o 
   8   5   2       47.91       57.70     11.51 o 
   9   5   2       16.37       21.17      4.79 o 
  -9   6   2        4.78       12.15      3.87 o 
  -8   6   2        9.21       21.88      6.71 o 
  -7   6   2        3.96       13.54      4.01 o 
  -6   6   2       76.12       74.85      4.25 o 
  -5   6   2       18.81       21.10      3.37 o 
  -4   6   2       61.68       69.65      5.92 o 
  -3   6   2      116.07      101.42      0.07 o 
  -2   6   2      601.88      579.17      3.80 o 
  -1   6   2      431.83      435.96      3.20 o 
   0   6   2       17.02       25.22      6.62 o 
   1   6   2      443.17      449.39      5.87 o 
   2   6   2      602.64      581.37      6.08 o 
   3   6   2      114.74      121.57     12.76 o 
   4   6   2       61.78       70.93      8.51 o 
   5   6   2       20.18       24.65      6.28 o 
   6   6   2       68.85       77.68     11.38 o 
   7   6   2        3.32       11.11      4.86 o 
   8   6   2        9.02       21.57      9.32 o 
   9   6   2        4.69       11.99      5.37 o 
  -8   7   2       19.17       27.04      5.01 o 
  -7   7   2       37.27       40.78      3.13 o 
  -6   7   2        0.74        1.96      0.84 o 
  -5   7   2      329.74      304.83      3.44 o 
  -4   7   2      371.95      349.09      1.58 o 
  -3   7   2      233.63      213.27      0.24 o 
  -2   7   2       10.39       30.59      9.10 o 
  -1   7   2       23.78       42.37      9.81 o 
   0   7   2       13.77       14.15      1.79 o 
   1   7   2       26.81       27.95      3.41 o 
   2   7   2       10.06       29.10     12.59 o 
   3   7   2      236.78      223.43      4.59 o 
   4   7   2      374.31      355.94      5.13 o 
   5   7   2      330.66      308.07      6.18 o 
   6   7   2        0.54        1.42      0.84 o 
   7   7   2       36.67       38.59      3.71 o 
   8   7   2       20.71       30.86      8.78 o 
  -7   8   2       18.02       25.08      4.63 o 
  -6   8   2        9.31       27.99      8.45 o 
  -5   8   2       90.69       85.82      1.60 o 
  -4   8   2      174.13      170.59      5.78 o 
  -3   8   2      279.18      266.85      7.09 o 
  -2   8   2       68.29       62.86      0.88 o 
  -1   8   2       17.89       40.72      9.12 o 
   0   8   2        8.67       27.11     11.41 o 
   1   8   2       16.76       37.27     11.45 o 
   2   8   2       65.34       78.26     11.72 o 
   3   8   2      285.00      260.53      3.17 o 
   4   8   2      170.50      159.89      3.54 o 
   5   8   2       89.69       82.55      0.91 o 
   6   8   2        9.49       28.36     12.15 o 
   7   8   2       19.42       28.83      8.17 o 
  -6   9   2       10.79       23.94      7.14 o 
  -5   9   2        5.68       17.39      5.23 o 
  -4   9   2        0.37        0.88      0.38 o 
  -3   9   2       17.87       25.66      4.87 o 
  -2   9   2        4.36       10.80      3.29 o 
  -1   9   2       69.92       75.56      4.56 o 
   0   9   2      393.33      371.74      3.07 o 
   1   9   2       67.64       68.77      3.58 o 
   2   9   2        5.10       12.29      5.57 o 
   3   9   2       16.49       22.05      5.33 o 
   4   9   2        0.20        0.54      0.34 o 
   5   9   2        6.50       19.04      8.41 o 
   6   9   2       11.47       25.08     10.80 o 
  -5  10   2       12.38       31.63      9.55 o 
  -4  10   2       23.95       41.12      9.26 o 
  -3  10   2       11.63       31.84      9.64 o 
  -2  10   2       42.99       47.40      5.08 o 
  -1  10   2       81.89       75.89      1.69 o 
   0  10   2       16.31       20.39      4.32 o 
   1  10   2       82.13       76.27      2.60 o 
   2  10   2       41.30       42.13      5.23 o 
   3  10   2       11.63       31.94     13.71 o 
   4  10   2       23.26       38.76     12.32 o 
   5  10   2       12.87       32.51     14.04 o 
  -3  11   2       15.68       20.49      3.10 o 
  -2  11   2        9.71       27.38      8.19 o 
  -1  11   2       57.18       64.89      7.33 o 
   0  11   2       41.45       39.06      3.98 o 
   1  11   2       57.22       65.09     10.50 o 
   2  11   2        9.60       27.14     11.45 o 
   3  11   2       15.17       18.50      3.82 o 
   1   0   3      492.69      494.90      8.27 o 
   2   0   3     3055.30     3059.50      8.95 o 
   3   0   3      713.70      732.78     10.03 o 
   4   0   3      180.61      174.75      1.52 o 
   5   0   3      111.60      132.88     13.47 o 
   6   0   3      983.72      929.48      7.70 o 
   7   0   3       13.34       17.89      3.44 o 
   8   0   3        0.44        0.27      0.17 o 
   9   0   3        5.17       14.38      6.21 o 
  10   0   3       97.91      102.50     13.50 o 
  11   0   3        0.44        0.68      0.41 o 
 -10   1   3        0.70        0.91      0.38 o 
  -9   1   3       18.85       29.10      5.90 o 
  -8   1   3       41.83       45.88      4.85 o 
  -7   1   3       85.97       77.89      2.10 o 
  -6   1   3        6.43       18.50      5.71 o 
  -5   1   3       67.56       67.52      2.01 o 
  -4   1   3      403.53      392.24      2.27 o 
  -3   1   3     1075.42     1085.76      0.86 o 
  -2   1   3      671.93      669.95      0.62 o 
  -1   1   3     1336.67     1355.98      8.95 o 
   0   1   3     3297.43     3352.61      4.32 o 
   1   1   3     1375.53     1391.63     10.33 o 
   2   1   3      674.94      680.02      5.10 o 
   3   1   3     1089.99     1111.31      7.43 o 
   4   1   3      406.12      399.83      6.55 o 
   5   1   3       62.33       74.75     10.20 o 
   6   1   3        6.42       18.50      8.07 o 
   7   1   3       87.56       82.58      5.20 o 
   8   1   3       38.11       35.48      2.46 o 
   9   1   3       18.01       27.45      7.36 o 
  10   1   3        0.78        0.95      0.57 o 
 -10   2   3        7.93       21.64      6.61 o 
  -9   2   3       53.23       64.82      7.31 o 
  -8   2   3       58.27       55.84      1.77 o 
  -7   2   3      219.04      206.15      4.08 o 
  -6   2   3        3.14        8.61      2.79 o 
  -5   2   3       88.37       91.42      3.13 o 
  -4   2   3      288.11      304.69      9.38 o 
  -3   2   3      168.47      173.16      3.41 o 
  -2   2   3      314.79      334.34      9.07 o 
  -1   2   3     4525.01     4556.02      5.71 o 
   0   2   3      158.03      180.49     12.26 o 
   1   2   3     4502.76     4529.22      5.37 o 
   2   2   3      315.46      335.86     13.74 o 
   3   2   3      177.61      180.01      3.48 o 
   4   2   3      286.75      300.68     11.48 o 
   5   2   3       99.91      103.51      5.57 o 
   6   2   3        3.02        8.34      3.78 o 
   7   2   3      218.18      203.01      4.52 o 
   8   2   3       57.50       54.25      1.55 o 
   9   2   3       54.99       69.45     12.49 o 
  10   2   3        7.99       21.78      9.42 o 
 -10   3   3        4.30       11.61      3.63 o 
  -9   3   3        6.27       17.69      5.35 o 
  -8   3   3       22.26       24.07      1.19 o 
  -7   3   3       74.80       79.30      5.71 o 
  -6   3   3      232.26      230.55      5.42 o 
  -5   3   3      521.71      516.85      6.14 o 
  -4   3   3      275.63      282.48      5.97 o 
  -3   3   3      509.17      509.29      6.80 o 
  -2   3   3      688.96      698.04      3.08 o 
  -1   3   3      635.85      622.59      1.60 o 
   0   3   3     1614.73     1619.65      8.58 o 
   1   3   3      652.86      655.71     11.78 o 
   2   3   3      689.52      700.27      5.10 o 
   3   3   3      491.64      499.46     14.04 o 
   4   3   3      278.32      291.19     11.85 o 
   5   3   3      527.50      511.45      2.40 o 
   6   3   3      232.28      230.55      7.70 o 
   7   3   3       80.59       72.96      1.25 o 
   8   3   3       22.32       24.24      1.79 o 
   9   3   3        6.30       17.62      7.53 o 
  10   3   3        4.31       11.65      5.17 o 
 -10   4   3       13.13       28.53      8.67 o 
  -9   4   3       35.31       31.13      0.31 o 
  -8   4   3       48.83       48.24      2.41 o 
  -7   4   3       86.37       81.43      3.18 o 
  -6   4   3      461.44      435.52      3.01 o 
  -5   4   3       26.62       28.60      2.67 o 
  -4   4   3       74.20       86.02      7.71 o 
  -3   4   3      597.65      605.07      5.32 o 
  -2   4   3     1836.09     1790.08      8.33 o 
  -1   4   3      168.61      176.10      7.26 o 
   0   4   3       29.05       52.26     13.74 o 
   1   4   3      168.68      176.40     10.43 o 
   2   4   3     1847.26     1803.48     13.13 o 
   3   4   3      599.23      609.56      9.62 o 
   4   4   3       73.14       82.71      9.52 o 
   5   4   3       28.21       33.96      5.77 o 
   6   4   3      454.59      438.69      9.79 o 
   7   4   3       86.95       82.61      5.20 o 
   8   4   3       48.61       47.81      3.17 o 
   9   4   3       34.99       30.59      0.10 o 
  10   4   3       13.85       30.82     13.03 o 
  -9   5   3        3.41        6.85      2.05 o 
  -8   5   3       53.27       52.03      3.60 o 
  -7   5   3      184.79      172.38      3.08 o 
  -6   5   3      389.95      375.36      6.25 o 
  -5   5   3      108.70      119.48      8.57 o 
  -4   5   3      487.68      463.37      2.36 o 
  -3   5   3      101.59      115.94      7.50 o 
  -2   5   3       15.77       22.55      3.99 o 
  -1   5   3      105.46      116.71      4.82 o 
   0   5   3      493.08      504.12      7.73 o 
   1   5   3      112.31      115.90      2.09 o 
   2   5   3       15.84       23.70      5.71 o 
   3   5   3       96.27       98.85      3.41 o 
   4   5   3      489.18      468.20      5.64 o 
   5   5   3      103.33      102.94      5.23 o 
   6   5   3      392.43      382.68     12.05 o 
   7   5   3      185.97      175.86      5.84 o 
   8   5   3       52.77       50.74      4.32 o 
   9   5   3        3.88        7.63      3.38 o 
  -9   6   3       35.40       33.83      1.03 o 
  -8   6   3        5.22       11.17      3.46 o 
  -7   6   3      230.06      213.07      3.18 o 
  -6   6   3        9.19       27.25      8.12 o 
  -5   6   3      228.26      216.91      4.37 o 
  -4   6   3        5.21       14.69      4.51 o 
  -3   6   3      305.02      299.43      4.99 o 
  -2   6   3       69.03       72.82      3.82 o 
  -1   6   3      838.50      829.07      2.82 o 
   0   6   3       39.76       54.15      9.99 o 
   1   6   3      853.41      854.59     10.20 o 
   2   6   3       69.43       74.81      6.01 o 
   3   6   3      297.87      300.98     11.65 o 
   4   6   3        4.91       14.08      6.01 o 
   5   6   3      226.90      211.41      4.09 o 
   6   6   3        9.87       28.63     12.32 o 
   7   6   3      231.61      217.39      6.45 o 
   8   6   3        4.82       10.57      4.52 o 
   9   6   3       34.59       31.30      0.54 o 
  -8   7   3        0.03        0.07      0.02 o 
  -7   7   3       72.03       75.39      7.50 o 
  -6   7   3       10.12       31.80      9.62 o 
  -5   7   3       29.83       40.68      6.09 o 
  -4   7   3       68.25       72.99      6.90 o 
  -3   7   3       92.40       88.79      2.44 o 
  -2   7   3       94.50      109.59      8.69 o 
  -1   7   3      490.64      488.32      9.93 o 
   0   7   3       65.74       72.59      5.27 o 
   1   7   3      482.35      461.08      2.57 o 
   2   7   3       93.68      106.82     11.21 o 
   3   7   3       89.23      101.89     13.10 o 
   4   7   3       69.26       76.13     11.04 o 
   5   7   3       31.98       47.33     11.38 o 
   6   7   3       10.47       32.51     14.04 o 
   7   7   3       69.03       67.62      7.16 o 
   8   7   3        0.06        0.14      0.10 o 
  -7   8   3        3.18        7.36      2.27 o 
  -6   8   3       46.29       63.03      9.98 o 
  -5   8   3       86.45       92.91      6.76 o 
  -4   8   3        5.53       14.38      4.39 o 
  -3   8   3       21.58       39.40      8.98 o 
  -2   8   3      274.06      261.04      2.46 o 
  -1   8   3      142.81      143.18      3.58 o 
   0   8   3      372.30      366.78      9.82 o 
   1   8   3      142.24      141.93      4.32 o 
   2   8   3      272.38      254.52      0.81 o 
   3   8   3       21.34       38.83     12.36 o 
   4   8   3        5.61       14.55      6.28 o 
   5   8   3       85.30       89.60      8.17 o 
   6   8   3       46.16       39.53      0.34 o 
   7   8   3        3.25        7.49      3.27 o 
  -6   9   3        9.82       24.68      7.47 o 
  -5   9   3       25.62       28.76      2.75 o 
  -4   9   3      176.89      160.77      2.89 o 
  -3   9   3        4.89       14.01      4.23 o 
  -2   9   3        8.99       23.70      7.04 o 
  -1   9   3       57.51       56.14      1.91 o 
   0   9   3      181.76      176.30     10.36 o 
   1   9   3       59.96       64.35      5.77 o 
   2   9   3        9.10       23.94     10.09 o 
   3   9   3        5.18       14.55      6.28 o 
   4   9   3      177.43      162.90      4.76 o 
   5   9   3       25.44       28.39      3.65 o 
   6   9   3       10.23       25.42     11.01 o 
  -5  10   3       13.63       14.62      1.48 o 
  -4  10   3        5.28       12.12      3.87 o 
  -3  10   3       12.67       13.77      1.12 o 
  -2  10   3        0.14        0.27      0.12 o 
  -1  10   3       67.61       73.09      6.95 o 
   0  10   3       42.31       61.24     13.03 o 
   1  10   3       70.11       81.43     13.00 o 
   2  10   3        0.31        0.61      0.37 o 
   3  10   3       12.50       13.54      1.45 o 
   4  10   3        5.44       12.36      5.60 o 
   5  10   3       13.58       14.58      2.06 o 
  -2  11   3        7.63       20.70      6.21 o 
  -1  11   3       22.91       40.72      9.12 o 
   0  11   3        9.18       31.63     13.50 o 
   1  11   3       23.35       41.76     13.50 o 
   2  11   3        7.43       20.29      8.54 o 
   0   0   4    14201.29    14313.55      3.75 o 
   1   0   4     7923.84     7908.97     12.63 o 
   2   0   4       98.48       96.49      2.60 o 
   3   0   4      152.05      165.83     10.16 o 
   4   0   4        8.62       25.15     10.84 o 
   5   0   4      622.68      605.13     11.82 o 
   6   0   4       22.26       21.74      0.88 o 
   7   0   4       67.81       72.82      5.40 o 
   8   0   4        2.86        7.93      3.54 o 
   9   0   4       88.57       86.16      6.72 o 
  10   0   4        2.98        7.63      3.38 o 
 -10   1   4       17.29       21.40      3.51 o 
  -9   1   4       30.69       34.61      4.37 o 
  -8   1   4       85.63       81.87      3.37 o 
  -7   1   4      129.07      138.69      8.14 o 
  -6   1   4      117.38      111.95      0.24 o 
  -5   1   4      157.88      166.64      7.52 o 
  -4   1   4      471.89      460.37      4.54 o 
  -3   1   4     1824.04     1833.12      2.96 o 
  -2   1   4      732.55      745.07      1.98 o 
  -1   1   4     2798.40     2804.84      5.71 o 
   0   1   4     7595.84     7675.78      4.59 o 
   1   1   4     2855.67     2853.18      3.04 o 
   2   1   4      736.54      758.81      8.61 o 
   3   1   4     1846.79     1860.91      7.49 o 
   4   1   4      485.84      481.16     10.97 o 
   5   1   4      154.18      154.42      5.77 o 
   6   1   4      118.01      113.20      1.08 o 
   7   1   4      125.77      128.73      7.36 o 
   8   1   4       84.76       78.87      3.58 o 
   9   1   4       32.07       38.29      7.77 o 
  10   1   4       17.61       21.94      5.27 o 
 -10   2   4        3.95       10.16      3.01 o 
  -9   2   4       45.47       61.68      9.41 o 
  -8   2   4       66.78       64.21      1.03 o 
  -7   2   4      270.36      262.12      5.94 o 
  -6   2   4      234.56      239.87      8.09 o 
  -5   2   4      256.22      243.38      0.12 o 
  -4   2   4      401.69      403.92      5.94 o 
  -3   2   4      493.27      480.52      4.49 o 
  -2   2   4      828.57      799.26      0.05 o 
  -1   2   4      950.27      956.08      1.27 o 
   0   2   4       64.04       82.38     13.57 o 
   1   2   4      928.12      952.91     13.27 o 
   2   2   4      863.43      841.83      4.96 o 
   3   2   4      502.66      487.44      5.03 o 
   4   2   4      404.91      414.25     12.76 o 
   5   2   4      258.16      248.48      2.63 o 
   6   2   4      236.42      245.34     14.11 o 
   7   2   4      268.12      255.50      5.64 o 
   8   2   4       66.00       61.51      0.44 o 
   9   2   4       46.18       40.55      0.34 o 
  10   2   4        4.47       11.24      4.93 o 
 -10   3   4        8.99       22.38      6.92 o 
  -9   3   4       31.60       28.80      2.77 o 
  -8   3   4       63.71       64.82      4.30 o 
  -7   3   4       46.23       58.34      5.42 o 
  -6   3   4       70.27       69.85      3.01 o 
  -5   3   4      549.27      531.94      7.83 o 
  -4   3   4     1042.70     1023.23      6.14 o 
  -3   3   4        7.97       30.42      9.02 o 
  -2   3   4      141.21      150.14      2.67 o 
  -1   3   4      368.94      386.90      9.88 o 
   0   3   4      869.65      882.21     13.37 o 
   1   3   4      385.71      394.43      8.78 o 
   2   3   4      141.48      152.06      4.32 o 
   3   3   4        5.79       21.94      9.52 o 
   4   3   4     1031.96     1012.33      8.20 o 
   5   3   4      539.61      525.39     12.59 o 
   6   3   4       67.99       62.86      1.25 o 
   7   3   4       48.92       66.41     11.28 o 
   8   3   4       60.21       54.76      1.86 o 
   9   3   4       31.30       28.16      3.54 o 
  10   3   4        9.53       24.41     10.40 o 
 -10   4   4       13.75       17.59      2.32 o 
  -9   4   4       46.89       54.09      7.04 o 
  -8   4   4      127.71      126.84      7.83 o 
  -7   4   4        1.73        4.59      1.50 o 
  -6   4   4      561.15      521.54      4.70 o 
  -5   4   4       79.21       79.34      5.73 o 
  -4   4   4      152.88      155.60      4.13 o 
  -3   4   4      273.62      284.84      9.55 o 
  -2   4   4      290.12      278.60      1.74 o 
  -1   4   4     1097.08     1089.20      4.89 o 
   0   4   4     1282.37     1277.15      0.57 o 
   1   4   4     1068.09     1065.26      9.55 o 
   2   4   4      286.85      291.90     12.29 o 
   3   4   4      274.73      265.23      1.15 o 
   4   4   4      146.00      157.06     10.97 o 
   5   4   4       79.26       79.20      8.04 o 
   6   4   4      564.68      532.04     11.11 o 
   7   4   4        1.99        4.93      2.36 o 
   8   4   4      127.42      126.23     10.74 o 
   9   4   4       46.95       54.02      9.93 o 
  10   4   4       13.64       17.39      3.14 o 
  -9   5   4        1.65        5.13      1.74 o 
  -8   5   4       32.25       48.72      8.64 o 
  -7   5   4      138.63      135.75      7.33 o 
  -6   5   4      127.15      119.45      2.55 o 
  -5   5   4      146.24      142.40      3.27 o 
  -4   5   4      277.51      263.81      3.20 o 
  -3   5   4      148.37      162.90      9.38 o 
  -2   5   4       37.92       57.73      8.16 o 
  -1   5   4      330.84      332.48      2.70 o 
   0   5   4      153.32      149.93      3.68 o 
   1   5   4      319.39      318.84      2.30 o 
   2   5   4       42.51       48.72      3.71 o 
   3   5   4      156.51      164.21      9.82 o 
   4   5   4      273.97      275.49     13.98 o 
   5   5   4      150.29      154.25      9.89 o 
   6   5   4      127.52      119.92      3.88 o 
   7   5   4      137.41      132.28      8.88 o 
   8   5   4       30.83       44.77     10.47 o 
   9   5   4        1.80        5.54      2.70 o 
  -9   6   4        5.97       18.60      5.75 o 
  -8   6   4        1.70        3.38      1.00 o 
  -7   6   4       45.61       54.22      7.09 o 
  -6   6   4      200.56      177.79      1.93 o 
  -5   6   4       51.78       61.75      6.45 o 
  -4   6   4        8.24       23.63      7.02 o 
  -3   6   4      106.75      103.14      0.79 o 
  -2   6   4       26.40       29.27      2.96 o 
  -1   6   4       98.33      100.17      5.97 o 
   0   6   4      129.94      135.58     10.26 o 
   1   6   4       95.37       91.49      4.46 o 
   2   6   4       23.06       42.71     14.08 o 
   3   6   4      104.14      119.11     11.92 o 
   4   6   4        7.88       21.88      9.49 o 
   5   6   4       54.84       71.24     12.96 o 
   6   6   4      203.20      186.06      5.91 o 
   7   6   4       47.55       59.01     12.32 o 
   8   6   4        1.76        3.51      1.52 o 
   9   6   4        5.46       17.52      7.46 o 
  -8   7   4        0.55        1.15      0.50 o 
  -7   7   4        1.98        6.99      2.10 o 
  -6   7   4       17.43       24.58      4.42 o 
  -5   7   4      105.50       98.51      2.24 o 
  -4   7   4       31.75       52.50      9.81 o 
  -3   7   4      155.97      172.79      9.26 o 
  -2   7   4       38.82       45.27      4.58 o 
  -1   7   4      169.39      183.56      9.55 o 
   0   7   4      234.17      223.43      4.59 o 
   1   7   4      164.43      168.67      6.99 o 
   2   7   4       37.04       40.48      4.25 o 
   3   7   4      152.73      162.80      8.95 o 
   4   7   4       29.03       44.53     10.30 o 
   5   7   4      107.11      103.14      5.37 o 
   6   7   4       18.46       27.72      7.53 o 
   7   7   4        2.27        7.63      3.38 o 
   8   7   4        0.92        1.89      1.15 o 
  -7   8   4        0.44        0.95      0.41 o 
  -6   8   4       16.38       23.97      4.15 o 
  -5   8   4       27.82       28.93      2.82 o 
  -4   8   4       51.08       48.78      2.65 o 
  -3   8   4       16.02       21.10      3.37 o 
  -2   8   4       46.28       63.10     10.00 o 
  -1   8   4      338.02      328.39      7.40 o 
   0   8   4      120.44      136.50     10.80 o 
   1   8   4      347.29      334.10      8.41 o 
   2   8   4       46.37       40.58      0.03 o 
   3   8   4       16.37       21.81      5.17 o 
   4   8   4       52.01       51.86      5.00 o 
   5   8   4       25.89       24.07      1.69 o 
   6   8   4       16.43       24.11      5.94 o 
   7   8   4        0.54        1.05      0.64 o 
  -6   9   4        6.31       18.37      5.63 o 
  -5   9   4       35.35       47.60      8.16 o 
  -4   9   4       14.41       17.42      2.24 o 
  -3   9   4      109.94      114.86      7.04 o 
  -2   9   4       60.88       58.31      2.39 o 
  -1   9   4       22.05       34.37      7.28 o 
   0   9   4      248.88      254.56     13.57 o 
   1   9   4       24.32       40.82     12.93 o 
   2   9   4       62.93       64.72      6.01 o 
   3   9   4      109.45      112.56      9.18 o 
   4   9   4       14.77       18.37      3.71 o 
   5   9   4       34.00       44.06     10.03 o 
   6   9   4        5.98       17.56      7.49 o 
  -4  10   4        0.90        2.23      0.93 o 
  -3  10   4        0.58        0.91      0.38 o 
  -2  10   4       88.42       85.75      4.58 o 
  -1  10   4       41.65       54.66      7.28 o 
   0  10   4      102.51       92.37      0.71 o 
   1  10   4       41.48       54.19     10.03 o 
   2  10   4       89.39       88.52      7.53 o 
   3  10   4        0.58        0.84      0.51 o 
   4  10   4        1.04        3.58      1.52 o 
  -2  11   4       10.86       31.77      9.60 o 
  -1  11   4       24.53       20.39      0.05 o 
   0  11   4       93.98       88.45      3.24 o 
   1  11   4       24.81       20.90      0.37 o 
   2  11   4       11.09       32.24     13.88 o 
   1   0   5       13.06       20.76      4.56 o 
   2   0   5      267.75      276.74      5.60 o 
   3   0   5       41.75       42.61      1.25 o 
   4   0   5       85.81      101.59     12.93 o 
   5   0   5      274.97      258.47      2.57 o 
   6   0   5        5.82       20.63      8.74 o 
   7   0   5        6.87       24.31     10.33 o 
   8   0   5       53.26       61.07      8.68 o 
   9   0   5        0.01        0.03      0.34 o 
  10   0   5        0.58        0.44      0.27 o 
 -10   1   5        6.01       17.08      5.08 o 
  -9   1   5       61.29       71.98      9.48 o 
  -8   1   5       23.06       38.76      8.71 o 
  -7   1   5      128.06      126.77      4.80 o 
  -6   1   5       69.21       69.51      2.84 o 
  -5   1   5      316.74      314.18      3.10 o 
  -4   1   5       68.49       75.93      4.70 o 
  -3   1   5      622.12      616.14      5.73 o 
  -2   1   5     1204.30     1192.85      8.47 o 
  -1   1   5      668.98      683.36      4.61 o 
   0   1   5     2799.27     2802.51      3.04 o 
   1   1   5      697.70      708.91      4.22 o 
   2   1   5     1210.20     1188.90      5.98 o 
   3   1   5      613.40      610.40     10.13 o 
   4   1   5       73.16       91.49     12.96 o 
   5   1   5      311.51      321.00     11.51 o 
   6   1   5       72.66       79.84      8.41 o 
   7   1   5      129.05      130.25      8.27 o 
   8   1   5       24.42       42.40     13.91 o 
   9   1   5       61.36       72.05     13.47 o 
  10   1   5        6.69       18.37      7.97 o 
 -10   2   5       22.58       34.74      7.45 o 
  -9   2   5        0.07        0.27      0.12 o 
  -8   2   5       97.86       82.28      0.53 o 
  -7   2   5       51.52       50.81      3.08 o 
  -6   2   5       98.78      109.76      8.76 o 
  -5   2   5       18.86       27.52      5.23 o 
  -4   2   5      855.48      823.13      0.74 o 
  -3   2   5      537.60      540.14      6.99 o 
  -2   2   5      678.05      658.98      0.26 o 
  -1   2   5      792.61      797.44      2.29 o 
   0   2   5       57.60       71.81      9.05 o 
   1   2   5      810.61      833.76     14.08 o 
   2   2   5      675.22      673.13     10.70 o 
   3   2   5      544.00      537.07      4.42 o 
   4   2   5      839.54      820.06      8.31 o 
   5   2   5       17.20       22.18      5.40 o 
   6   2   5       98.33      108.78     11.78 o 
   7   2   5       50.99       48.72      3.71 o 
   8   2   5      101.08       91.46      4.42 o 
   9   2   5        0.03        0.44      0.27 o 
  10   2   5       22.48       34.64     10.47 o 
 -10   3   5       61.74       73.23     10.00 o 
  -9   3   5       72.26       79.07      8.62 o 
  -8   3   5       11.57       27.68      8.31 o 
  -7   3   5      105.24      112.22      9.36 o 
  -6   3   5       39.65       41.39      3.39 o 
  -5   3   5      338.56      336.16      6.83 o 
  -4   3   5       19.68       20.56      0.12 o 
  -3   3   5       93.43      101.52      6.11 o 
  -2   3   5      472.51      480.32      7.40 o 
  -1   3   5      747.91      751.49      0.84 o 
   0   3   5      208.77      206.92      6.28 o 
   1   3   5      734.48      754.59     10.97 o 
   2   3   5      470.20      473.50      7.60 o 
   3   3   5       96.61      110.03     12.53 o 
   4   3   5       22.12       28.22      3.58 o 
   5   3   5      331.33      313.00      0.03 o 
   6   3   5       42.60       49.43      8.41 o 
   7   3   5      105.82      113.74     14.18 o 
   8   3   5       10.57       24.78     10.63 o 
   9   3   5       71.54       77.79     11.45 o 
  10   3   5       62.80       52.60      1.18 o 
  -9   4   5       27.08       28.36      2.58 o 
  -8   4   5        0.82        1.49      0.62 o 
  -7   4   5       17.71       27.68      5.30 o 
  -6   4   5      616.47      600.91     10.00 o 
  -5   4   5       50.10       59.15      5.75 o 
  -4   4   5        0.39        0.74      0.31 o 
  -3   4   5      336.80      341.83      8.38 o 
  -2   4   5       74.11       74.54      1.12 o 
  -1   4   5      975.24      949.90      5.54 o 
   0   4   5      138.82      152.33     13.00 o 
   1   4   5      958.11      941.43     13.07 o 
   2   4   5       75.17       78.39      3.27 o 
   3   4   5      344.65      344.50      8.58 o 
   4   4   5        0.54        1.08      0.64 o 
   5   4   5       54.31       72.18     13.54 o 
   6   4   5      605.97      568.27      0.64 o 
   7   4   5       17.18       25.39      6.72 o 
   8   4   5        0.93        1.69      1.01 o 
   9   4   5       27.32       29.00      4.02 o 
  -9   5   5        2.40        4.83      1.62 o 
  -8   5   5       49.63       57.83      8.21 o 
  -7   5   5       16.86       23.80      4.08 o 
  -6   5   5       66.18       62.12      0.57 o 
  -5   5   5      197.66      193.21      3.34 o 
  -4   5   5      121.81      113.74      1.00 o 
  -3   5   5      341.22      343.08      5.90 o 
  -2   5   5      367.97      373.03      8.71 o 
  -1   5   5      571.57      557.70      3.27 o 
   0   5   5       57.83       61.18      8.74 o 
   1   5   5      560.73      545.38      3.92 o 
   2   5   5      370.27      357.93      1.45 o 
   3   5   5      342.93      348.92     10.63 o 
   4   5   5      124.83      123.67      5.54 o 
   5   5   5      194.84      184.44      1.28 o 
   6   5   5       69.53       72.11      5.00 o 
   7   5   5       17.85       25.76      6.95 o 
   8   5   5       50.88       61.18     13.00 o 
   9   5   5        2.23        4.49      2.09 o 
  -9   6   5       11.25       24.78      7.52 o 
  -8   6   5       70.09       74.54      7.14 o 
  -7   6   5      142.45      139.26      5.37 o 
  -6   6   5       58.85       59.01      2.70 o 
  -5   6   5       10.53       10.43      0.12 o 
  -4   6   5      164.14      156.45      1.48 o 
  -3   6   5      156.72      152.47      3.25 o 
  -2   6   5      133.72      141.90      3.06 o 
  -1   6   5      300.58      306.11      9.98 o 
   0   6   5      373.50      361.51     11.51 o 
   1   6   5      299.31      302.16     12.36 o 
   2   6   5      135.35      146.56      6.48 o 
   3   6   5      157.99      156.28      6.28 o 
   4   6   5      165.16      159.72      3.44 o 
   5   6   5       11.08       11.65      0.91 o 
   6   6   5       58.57       58.47      3.48 o 
   7   6   5      146.21      149.93     12.15 o 
   8   6   5       68.15       68.91      7.90 o 
   9   6   5       10.96       24.38     10.36 o 
  -8   7   5       14.15       14.99      1.62 o 
  -7   7   5      143.65      123.60      0.88 o 
  -6   7   5      111.48      108.07      5.04 o 
  -5   7   5       39.18       54.96      7.42 o 
  -4   7   5       84.96       93.08      6.83 o 
  -3   7   5      106.13      118.97      8.36 o 
  -2   7   5      302.64      287.17      1.07 o 
  -1   7   5      227.28      219.99      2.24 o 
   0   7   5        1.25        3.41      1.42 o 
   1   7   5      222.26      227.58     10.74 o 
   2   7   5      313.08      295.31      0.95 o 
   3   7   5      103.16      109.52      7.97 o 
   4   7   5       87.96      102.50     13.47 o 
   5   7   5       39.78       56.28     11.28 o 
   6   7   5      110.52      105.06      5.91 o 
   7   7   5      143.52      123.16      0.98 o 
   8   7   5       14.14       14.85      2.23 o 
  -7   8   5       23.24       39.30      8.95 o 
  -6   8   5       48.92       42.57      0.88 o 
  -5   8   5       16.38       20.93      3.29 o 
  -4   8   5        4.26        8.61      2.79 o 
  -3   8   5      100.93      104.79      7.09 o 
  -2   8   5       80.70       82.85      3.77 o 
  -1   8   5       39.59       44.02      4.06 o 
   0   8   5      204.44      194.70      1.35 o 
   1   8   5       37.77       38.49      3.65 o 
   2   8   5       79.47       79.47      3.92 o 
   3   8   5       99.65      100.24      8.51 o 
   4   8   5        4.58       10.36      4.39 o 
   5   8   5       16.31       20.73      4.52 o 
   6   8   5       47.80       62.93     14.04 o 
   7   8   5       23.75       41.22     13.20 o 
  -6   9   5       25.81       24.95      1.55 o 
  -5   9   5       10.06       25.39      7.76 o 
  -4   9   5       23.92       42.61      9.91 o 
  -3   9   5       80.90       75.12      1.36 o 
  -2   9   5        6.04       15.23      4.75 o 
  -1   9   5        6.77       20.26      6.02 o 
   0   9   5      266.63      263.61      8.68 o 
   1   9   5        5.98       17.69      7.56 o 
   2   9   5        5.85       14.79      6.45 o 
   3   9   5       79.20       93.08     13.91 o 
   4   9   5       25.37       24.00      1.65 o 
   5   9   5        9.94       25.08     10.80 o 
   6   9   5       25.39       24.07      1.69 o 
  -4  10   5      113.19      111.55      6.06 o 
  -3  10   5       41.33       42.30      3.75 o 
  -2  10   5       30.18       39.40      5.97 o 
  -1  10   5       30.03       38.56      5.61 o 
   0  10   5        0.53        0.44      0.27 o 
   1  10   5       28.50       34.50      6.11 o 
   2  10   5       30.70       41.42      9.05 o 
   3  10   5       41.49       42.54      5.47 o 
   4  10   5      112.27      108.61      7.43 o 
  -1  11   5       20.85       42.34      9.79 o 
   0  11   5        3.20       10.50      4.49 o 
   1  11   5       19.75       39.03     12.49 o 
   0   0   6     5019.54     4947.82      2.50 o 
   1   0   6       40.89       45.61      2.46 o 
   2   0   6        3.38       10.74      4.63 o 
   3   0   6      165.42      169.24      7.36 o 
   4   0   6     1176.04     1144.23      8.34 o 
   5   0   6       44.73       57.46     11.38 o 
   6   0   6      113.56      116.31      6.58 o 
   7   0   6        1.08        1.25      0.74 o 
   8   0   6      565.34      525.29     12.53 o 
   9   0   6        2.81        7.73      3.44 o 
  10   0   6        0.53        1.69      1.01 o 
 -10   1   6       26.42       27.38      2.17 o 
  -9   1   6       19.18       21.44      3.51 o 
  -8   1   6      146.47      147.47      8.00 o 
  -7   1   6        8.64       22.25      6.85 o 
  -6   1   6      114.76      112.63      3.53 o 
  -5   1   6       11.60       13.84      1.15 o 
  -4   1   6      208.94      204.19      0.69 o 
  -3   1   6      679.87      687.95      8.69 o 
  -2   1   6      755.32      753.48      7.28 o 
  -1   1   6      391.14      403.38      8.71 o 
   0   1   6        0.54        0.54      0.34 o 
   1   1   6      379.45      389.20     10.50 o 
   2   1   6      722.51      716.98      7.83 o 
   3   1   6      667.70      671.47      9.69 o 
   4   1   6      208.28      202.60      0.34 o 
   5   1   6       11.36       12.12      1.18 o 
   6   1   6      118.86      125.46     10.26 o 
   7   1   6        7.71       20.49      8.64 o 
   8   1   6      148.28      153.24     13.57 o 
   9   1   6       19.51       22.11      5.37 o 
  10   1   6       25.88       25.32      2.43 o 
 -10   2   6        9.26       21.54      6.56 o 
  -9   2   6       24.63       37.95      8.36 o 
  -8   2   6       45.47       44.29      1.17 o 
  -7   2   6      184.45      187.34      7.71 o 
  -6   2   6      115.84      122.55      9.45 o 
  -5   2   6       38.96       57.60      8.12 o 
  -4   2   6      214.45      224.92      9.91 o 
  -3   2   6      904.91      892.61      6.56 o 
  -2   2   6      397.74      392.84      5.54 o 
  -1   2   6     2051.69     2026.41      0.31 o 
   0   2   6      333.25      334.37      4.32 o 
   1   2   6     2023.86     2006.08      4.66 o 
   2   2   6      396.65      389.64      6.48 o 
   3   2   6      894.43      881.94      8.98 o 
   4   2   6      216.36      207.53      2.36 o 
   5   2   6       38.12       54.42     10.16 o 
   6   2   6      115.45      121.64     12.83 o 
   7   2   6      181.88      179.54      7.43 o 
   8   2   6       45.39       44.13      1.55 o 
   9   2   6       23.55       34.98     10.67 o 
  10   2   6        9.15       21.34      9.15 o 
 -10   3   6       23.35       21.74      0.62 o 
  -9   3   6       11.15       14.85      1.58 o 
  -8   3   6        5.82       15.53      4.87 o 
  -7   3   6       68.01       60.90      0.07 o 
  -6   3   6       53.52       54.86      4.37 o 
  -5   3   6     1012.23      959.08      8.14 o 
  -4   3   6      143.64      149.60      5.44 o 
  -3   3   6      676.11      650.20      0.84 o 
  -2   3   6      288.80      299.49      5.01 o 
  -1   3   6       74.66       91.29      6.06 o 
   0   3   6       23.35       24.31      1.82 o 
   1   3   6       83.95       96.93      7.12 o 
   2   3   6      287.62      296.08      5.67 o 
   3   3   6      675.43      647.33      0.10 o 
   4   3   6      143.56      149.53      7.66 o 
   5   3   6     1016.06      946.93      2.40 o 
   6   3   6       57.12       65.33     10.63 o 
   7   3   6       70.00       66.04      2.57 o 
   8   3   6        5.85       15.60      6.92 o 
   9   3   6        9.93       11.11      0.61 o 
  10   3   6       22.71       20.46      0.14 o 
  -9   4   6       14.45       15.77      1.96 o 
  -8   4   6       42.68       49.02      5.75 o 
  -7   4   6       19.60       35.31      7.66 o 
  -6   4   6        2.08        4.69      1.58 o 
  -5   4   6      165.23      162.02      3.01 o 
  -4   4   6      497.57      469.92      7.28 o 
  -3   4   6        8.13       24.58      7.42 o 
  -2   4   6        4.27       14.38      4.39 o 
  -1   4   6      216.15      212.80      0.05 o 
   0   4   6      662.44      662.70      6.28 o 
   1   4   6      218.87      220.93      3.71 o 
   2   4   6        4.14       14.08      6.01 o 
   3   4   6        8.93       27.35     11.55 o 
   4   4   6      503.98      464.92      4.25 o 
   5   4   6      165.28      162.09      4.29 o 
   6   4   6        1.90        4.36      2.03 o 
   7   4   6       18.79       32.71      9.89 o 
   8   4   6       45.06       55.98     11.11 o 
   9   4   6       14.49       15.83      2.84 o 
  -9   5   6        0.84        1.52      0.64 o 
  -8   5   6        1.85        3.88      1.22 o 
  -7   5   6        1.44        3.48      1.05 o 
  -6   5   6       20.22       34.03      7.14 o 
  -5   5   6       33.30       51.62      9.45 o 
  -4   5   6       29.25       31.84      3.63 o 
  -3   5   6        8.61       22.25      6.88 o 
  -2   5   6      941.73      930.59      5.92 o 
  -1   5   6      110.27      126.84      7.83 o 
   0   5   6        8.48       25.96     11.31 o 
   1   5   6      113.06      112.09      0.41 o 
   2   5   6      932.26      922.89      9.25 o 
   3   5   6        7.97       21.00      8.95 o 
   4   5   6       30.42       35.21      6.55 o 
   5   5   6       31.06       44.87     10.50 o 
   6   5   6       17.00       24.71      6.31 o 
   7   5   6        1.79        4.19      1.92 o 
   8   5   6        2.00        4.15      1.89 o 
   9   5   6        0.89        1.69      1.01 o 
  -8   6   6       16.81       24.85      4.54 o 
  -7   6   6       14.95       16.91      2.03 o 
  -6   6   6       12.26       32.24      9.81 o 
  -5   6   6      277.11      255.30      0.88 o 
  -4   6   6        0.99        0.98      0.41 o 
  -3   6   6      407.82      396.66      6.71 o 
  -2   6   6      282.40      295.04      9.57 o 
  -1   6   6      233.12      228.06      1.79 o 
   0   6   6       61.34       70.93      8.54 o 
   1   6   6      240.69      252.09     12.69 o 
   2   6   6      283.48      274.78      0.78 o 
   3   6   6      413.22      390.35      2.67 o 
   4   6   6        1.29        1.45      0.88 o 
   5   6   6      272.59      265.36      9.72 o 
   6   6   6       11.84       31.26     13.30 o 
   7   6   6       12.88       10.90      0.47 o 
   8   6   6       16.43       24.14      5.98 o 
  -8   7   6       11.00       23.84      7.11 o 
  -7   7   6        7.75       17.42      5.25 o 
  -6   7   6       34.83       51.72      9.48 o 
  -5   7   6      132.58      112.26      0.36 o 
  -4   7   6       27.90       37.98      5.37 o 
  -3   7   6       54.45       62.29      6.66 o 
  -2   7   6      113.86      115.70      4.39 o 
  -1   7   6       23.43       42.07      9.69 o 
   0   7   6        8.60       24.07     10.20 o 
   1   7   6       20.46       33.83      9.96 o 
   2   7   6      118.64      130.18     12.49 o 
   3   7   6       58.02       72.99     14.01 o 
   4   7   6       27.67       37.47      7.29 o 
   5   7   6      135.97      122.22      4.66 o 
   6   7   6       33.21       47.47     11.48 o 
   7   7   6        7.67       17.22      7.29 o 
   8   7   6       11.01       23.90     10.09 o 
  -7   8   6        8.52       25.83      7.95 o 
  -6   8   6        9.28       29.30      9.00 o 
  -5   8   6        3.00        7.73      2.44 o 
  -4   8   6       79.97       76.47      1.93 o 
  -3   8   6        0.91        1.92      0.81 o 
  -2   8   6        7.71       22.25      6.85 o 
  -1   8   6       14.87       25.35      4.75 o 
   0   8   6       52.49       59.25     12.46 o 
   1   8   6       14.84       25.52      6.82 o 
   2   8   6        7.62       22.01      9.55 o 
   3   8   6        0.92        1.92      1.15 o 
   4   8   6       78.85       72.92      1.22 o 
   5   8   6        3.02        7.80      3.44 o 
   6   8   6        9.16       29.03     12.56 o 
   7   8   6        8.72       27.31     11.51 o 
  -5   9   6        0.76        2.03      0.86 o 
  -4   9   6       25.68       28.19      2.51 o 
  -3   9   6        1.32        3.88      1.22 o 
  -2   9   6      154.88      130.66      0.24 o 
  -1   9   6       36.66       37.34      2.08 o 
   0   9   6      110.38      111.38      8.47 o 
   1   9   6       35.98       34.88      2.09 o 
   2   9   6      152.56      148.79     11.48 o 
   3   9   6        1.67        4.66      2.19 o 
   4   9   6       24.88       25.56      2.57 o 
   5   9   6        0.84        2.19      1.32 o 
  -4  10   6        6.11       13.88      4.18 o 
  -3  10   6       24.54       21.30      0.43 o 
  -2  10   6        7.47       21.10      6.37 o 
  -1  10   6      155.90      155.50      7.11 o 
   0  10   6       44.25       45.04      2.09 o 
   1  10   6      155.84      155.50     10.06 o 
   2  10   6        7.21       20.59      8.71 o 
   3  10   6       24.97       22.25      1.18 o 
   4  10   6        6.01       13.74      5.81 o 
   1   0   7     1350.13     1341.09     10.40 o 
   2   0   7       84.89       82.98      1.18 o 
   3   0   7      106.98      112.93      9.42 o 
   4   0   7        6.20       22.35      9.76 o 
   5   0   7       67.33       64.58      1.69 o 
   6   0   7      154.45      149.53      3.41 o 
   7   0   7       30.29       32.58      5.57 o 
   8   0   7      106.53      108.17      7.16 o 
   9   0   7        1.00        3.65      1.59 o 
  10   0   7       19.10       20.56      4.42 o 
 -10   1   7       32.54       44.63      7.33 o 
  -9   1   7        4.77       14.31      4.34 o 
  -8   1   7       43.98       59.72      9.02 o 
  -7   1   7      129.48      125.39      4.20 o 
  -6   1   7      170.58      173.26      9.48 o 
  -5   1   7      157.90      145.41      1.10 o 
  -4   1   7      329.87      319.41      1.89 o 
  -3   1   7      460.00      466.34      9.21 o 
  -2   1   7      572.29      574.61      2.29 o 
  -1   1   7      188.56      200.34      5.51 o 
   0   1   7      377.08      375.05      4.42 o 
   1   1   7      180.50      197.77     11.11 o 
   2   1   7      572.54      574.92      3.41 o 
   3   1   7      453.75      446.22      4.59 o 
   4   1   7      326.89      334.37     12.86 o 
   5   1   7      154.07      156.85     10.84 o 
   6   1   7      167.43      163.71      9.49 o 
   7   1   7      127.37      118.97      3.31 o 
   8   1   7       43.14       58.20     11.82 o 
   9   1   7        4.34       12.36      5.57 o 
  10   1   7       31.61       41.83      9.32 o 
 -10   2   7        8.57       22.15      6.83 o 
  -9   2   7        0.99        1.38      0.60 o 
  -8   2   7      114.61      102.77      0.62 o 
  -7   2   7      121.68      118.20      5.01 o 
  -6   2   7       31.11       31.60      0.53 o 
  -5   2   7      170.34      183.86      9.67 o 
  -4   2   7      121.25      119.08      2.39 o 
  -3   2   7      138.82      150.34      5.78 o 
  -2   2   7      340.02      355.30      9.36 o 
  -1   2   7     1691.22     1691.56      9.07 o 
   0   2   7       82.33       81.87      4.76 o 
   1   2   7     1679.21     1675.46     10.47 o 
   2   2   7      341.44      336.90      0.98 o 
   3   2   7      145.38      148.95      3.07 o 
   4   2   7      131.27      128.49      2.94 o 
   5   2   7      176.28      179.27      7.29 o 
   6   2   7       32.03       34.67      1.96 o 
   7   2   7      122.86      120.46      8.47 o 
   8   2   7      114.23      101.96      0.41 o 
   9   2   7        1.06        1.59      0.95 o 
  10   2   7        8.91       23.80     10.03 o 
  -9   3   7        4.67       10.33      3.08 o 
  -8   3   7       14.93       14.15      1.27 o 
  -7   3   7       15.89       17.66      2.34 o 
  -6   3   7        9.26       21.24      6.45 o 
  -5   3   7      138.51      142.84      3.44 o 
  -4   3   7       43.77       43.92      1.03 o 
  -3   3   7      172.73      172.55      3.18 o 
  -2   3   7     1054.86     1024.07      0.48 o 
  -1   3   7      433.31      420.90      1.96 o 
   0   3   7        1.54        2.09      1.25 o 
   1   3   7      443.54      430.45      2.43 o 
   2   3   7     1078.83     1054.26      4.79 o 
   3   3   7      167.70      180.28     12.15 o 
   4   3   7       44.62       45.75      2.53 o 
   5   3   7      140.10      148.58      7.12 o 
   6   3   7        8.83       20.76      8.81 o 
   7   3   7       17.07       20.86      4.59 o 
   8   3   7       13.91       11.28      0.68 o 
   9   3   7        5.25       11.34      4.96 o 
  -9   4   7       23.38       35.89      7.93 o 
  -8   4   7        7.63       19.11      5.97 o 
  -7   4   7       94.90       86.19      1.74 o 
  -6   4   7      289.66      278.83      4.85 o 
  -5   4   7       59.11       59.62      2.94 o 
  -4   4   7        3.49        9.01      2.96 o 
  -3   4   7      255.24      248.62      4.94 o 
  -2   4   7      144.87      142.94      0.48 o 
  -1   4   7      375.28      357.83      1.00 o 
   0   4   7      107.98      122.59      9.12 o 
   1   4   7      379.47      371.41      7.12 o 
   2   4   7      143.44      161.82     12.63 o 
   3   4   7      255.94      251.55      8.14 o 
   4   4   7        3.76       10.63      4.56 o 
   5   4   7       58.83       58.95      3.78 o 
   6   4   7      290.87      282.48      8.44 o 
   7   4   7       93.91       83.22      1.32 o 
   8   4   7        7.48       18.84      8.27 o 
   9   4   7       24.59       39.16     12.56 o 
  -9   5   7        8.57       27.28      8.14 o 
  -8   5   7       32.06       32.01      3.70 o 
  -7   5   7       66.23       76.57      8.00 o 
  -6   5   7      117.41      112.63      3.51 o 
  -5   5   7      363.61      355.61      9.50 o 
  -4   5   7       53.88       67.76      8.12 o 
  -3   5   7       63.93       76.23      7.85 o 
  -2   5   7      420.49      415.70      6.21 o 
  -1   5   7      101.44      112.19      3.34 o 
   0   5   7       34.96       48.48     12.09 o 
   1   5   7      107.07      130.12     12.42 o 
   2   5   7      420.64      415.50      8.64 o 
   3   5   7       65.09       79.44     12.39 o 
   4   5   7       54.07       68.50     11.92 o 
   5   5   7      359.96      344.73      8.74 o 
   6   5   7      119.64      119.55      7.90 o 
   7   5   7       65.08       74.31      9.96 o 
   8   5   7       33.14       34.98      6.38 o 
   9   5   7        9.08       28.39     12.15 o 
  -8   6   7       42.77       45.27      4.61 o 
  -7   6   7       14.23       14.82      1.55 o 
  -6   6   7       32.71       41.69      6.52 o 
  -5   6   7        8.87       30.42      9.05 o 
  -4   6   7      194.00      176.27      1.31 o 
  -3   6   7       32.95       30.89      0.21 o 
  -2   6   7       16.72       31.36      6.42 o 
  -1   6   7      202.83      199.29      5.06 o 
   0   6   7      581.72      559.79      1.65 o 
   1   6   7      204.77      204.59      9.72 o 
   2   6   7       17.32       33.79      9.93 o 
   3   6   7       30.15       45.44     10.87 o 
   4   6   7      186.69      177.18      6.65 o 
   5   6   7        8.08       27.68     11.75 o 
   6   6   7       33.33       42.88      9.93 o 
   7   6   7       15.18       17.69      3.31 o 
   8   6   7       43.15       45.98      6.92 o 
  -7   7   7       83.72       75.62      1.58 o 
  -6   7   7       16.24       21.24      3.44 o 
  -5   7   7       42.47       62.63      9.81 o 
  -4   7   7        6.29       17.05      5.08 o 
  -3   7   7       47.85       52.87      3.94 o 
  -2   7   7      291.57      271.00      2.39 o 
  -1   7   7      135.02      131.77      3.06 o 
   0   7   7        2.85        7.43      3.24 o 
   1   7   7      130.47      140.51     12.59 o 
   2   7   7      285.18      274.68      9.25 o 
   3   7   7       45.14       44.97      2.06 o 
   4   7   7        5.94       15.26      6.72 o 
   5   7   7       41.76       60.97     12.90 o 
   6   7   7       15.37       18.64      3.88 o 
   7   7   7       82.68       72.59      1.01 o 
  -6   8   7       26.80       28.36      2.58 o 
  -5   8   7       55.66       64.21      7.04 o 
  -4   8   7       53.24       58.54      5.49 o 
  -3   8   7       56.31       59.05      5.71 o 
  -2   8   7      145.43      149.26      5.32 o 
  -1   8   7       62.62       62.36      3.68 o 
   0   8   7       42.36       52.09      9.39 o 
   1   8   7       63.29       64.62      5.94 o 
   2   8   7      143.85      143.82      5.47 o 
   3   8   7       59.95       69.45     12.49 o 
   4   8   7       53.85       60.77      8.51 o 
   5   8   7       57.00       68.03     11.65 o 
   6   8   7       27.10       29.03      4.05 o 
  -5   9   7       58.60       71.91      9.45 o 
  -4   9   7        9.10       22.42      6.95 o 
  -3   9   7       26.31       29.27      2.96 o 
  -2   9   7       31.59       45.44      7.66 o 
  -1   9   7       66.53       69.85      5.99 o 
   0   9   7       53.53       71.03     12.86 o 
   1   9   7       64.99       65.53      6.52 o 
   2   9   7       32.31       47.97     11.78 o 
   3   9   7       26.40       30.42      4.29 o 
   4   9   7        8.97       22.08      9.59 o 
   5   9   7       58.90       72.45     13.67 o 
  -3  10   7        3.59        8.27      2.65 o 
  -2  10   7        3.58        8.47      2.75 o 
  -1  10   7       45.26       40.95      0.19 o 
   0  10   7        8.87       17.15      7.26 o 
   1  10   7       45.62       41.73      0.74 o 
   2  10   7        3.86        8.98      4.15 o 
   3  10   7        3.07        7.26      3.14 o 
   0   0   8       85.77       89.13      3.65 o 
   1   0   8      167.35      175.63      9.96 o 
   2   0   8       88.76       85.01      1.76 o 
   3   0   8        1.54        3.88      1.72 o 
   4   0   8      385.38      385.05     12.86 o 
   5   0   8      362.53      356.18      9.52 o 
   6   0   8      132.96      137.27     11.24 o 
   7   0   8        0.97        1.92      1.15 o 
   8   0   8       34.51       52.94     14.15 o 
   9   0   8        2.09        7.49      3.27 o 
  -9   1   8       44.91       57.46      8.05 o 
  -8   1   8        6.70       15.09      4.68 o 
  -7   1   8       82.41       81.47      3.20 o 
  -6   1   8      121.81      112.86      0.62 o 
  -5   1   8      227.56      214.08      3.58 o 
  -4   1   8      263.99      250.81      2.41 o 
  -3   1   8      310.69      304.49      0.26 o 
  -2   1   8      644.67      612.70      1.69 o 
  -1   1   8     1174.13     1151.05      1.91 o 
   0   1   8      647.18      649.09     13.91 o 
   1   1   8     1178.10     1164.08      8.10 o 
   2   1   8      654.25      619.38      0.91 o 
   3   1   8      321.51      315.53      0.95 o 
   4   1   8      271.79      274.65     13.47 o 
   5   1   8      232.73      229.88     11.51 o 
   6   1   8      119.11      128.76     11.61 o 
   7   1   8       84.29       86.33      6.82 o 
   8   1   8        6.34       14.48      6.25 o 
   9   1   8       44.60       55.81     11.01 o 
  -9   2   8        4.90       11.14      3.44 o 
  -8   2   8       28.13       29.17      2.94 o 
  -7   2   8        8.16       21.34      6.47 o 
  -6   2   8      202.99      186.12      1.19 o 
  -5   2   8      191.60      185.75      4.03 o 
  -4   2   8        7.67       21.71      6.64 o 
  -3   2   8       73.29       71.10      0.07 o 
  -2   2   8      703.13      700.47      9.72 o 
  -1   2   8     1223.42     1221.78      4.85 o 
   0   2   8      116.59      130.59     12.73 o 
   1   2   8     1240.93     1230.66      2.46 o 
   2   2   8      679.89      672.82     10.53 o 
   3   2   8       75.84       78.97      3.61 o 
   4   2   8        7.39       21.17      9.05 o 
   5   2   8      187.66      173.40      0.71 o 
   6   2   8      200.66      202.80     12.90 o 
   7   2   8        8.80       22.48      9.86 o 
   8   2   8       27.76       28.39      3.65 o 
   9   2   8        5.21       11.75      5.23 o 
  -9   3   8       33.47       41.80      6.56 o 
  -8   3   8       43.51       50.88      6.11 o 
  -7   3   8       13.34       19.04      2.91 o 
  -6   3   8        3.30        7.33      2.24 o 
  -5   3   8      484.57      457.40      6.71 o 
  -4   3   8      266.99      274.21      6.33 o 
  -3   3   8      109.40      122.49      9.43 o 
  -2   3   8       75.51       74.81      1.24 o 
  -1   3   8      127.96      123.97      1.03 o 
   0   3   8      672.34      663.30      6.62 o 
   1   3   8      122.67      130.59      8.47 o 
   2   3   8       78.59       83.32      5.64 o 
   3   3   8      103.65      103.71      5.71 o 
   4   3   8      255.81      262.09      8.37 o 
   5   3   8      492.46      457.46      5.27 o 
   6   3   8        2.70        5.30      2.57 o 
   7   3   8       13.60       20.66      4.49 o 
   8   3   8       42.82       48.65      7.90 o 
   9   3   8       32.99       40.78      8.68 o 
  -9   4   8       62.33       65.80      7.71 o 
  -8   4   8       25.44       25.15      1.65 o 
  -7   4   8       48.64       40.99      0.19 o 
  -6   4   8      116.14      110.03      2.84 o 
  -5   4   8       49.16       61.04      6.14 o 
  -4   4   8      151.50      156.18      7.40 o 
  -3   4   8       74.53       86.09      7.73 o 
  -2   4   8       25.97       34.20      4.20 o 
  -1   4   8      343.30      334.91      3.29 o 
   0   4   8      289.45      281.70      7.97 o 
   1   4   8      346.77      345.68      9.28 o 
   2   4   8       27.27       38.08      7.66 o 
   3   4   8       70.45       74.48      5.81 o 
   4   4   8      155.27      143.48      1.01 o 
   5   4   8       54.14       52.19      0.95 o 
   6   4   8      115.81      109.32      3.61 o 
   7   4   8       46.77       58.85     12.22 o 
   8   4   8       24.83       23.94      1.59 o 
   9   4   8       62.67       66.48     11.31 o 
  -8   5   8       54.53       57.39      5.01 o 
  -7   5   8      114.60      108.17      5.08 o 
  -6   5   8       99.60       93.35      3.94 o 
  -5   5   8       44.11       58.78      8.62 o 
  -4   5   8       27.37       34.13      4.18 o 
  -3   5   8       62.04       61.21      3.20 o 
  -2   5   8      217.26      222.79      6.02 o 
  -1   5   8      183.51      184.00      6.73 o 
   0   5   8      144.88      156.08     10.40 o 
   1   5   8      191.99      187.21      6.58 o 
   2   5   8      209.27      220.76     12.15 o 
   3   5   8       64.67       68.67      7.77 o 
   4   5   8       27.69       34.81      6.28 o 
   5   5   8       42.80       54.93     10.47 o 
   6   5   8      102.32      101.99      8.95 o 
   7   5   8      112.57      101.96      4.66 o 
   8   5   8       54.51       56.28      7.02 o 
  -8   6   8        0.25        0.27      0.12 o 
  -7   6   8       15.53       20.39      3.06 o 
  -6   6   8      109.68      113.50      9.91 o 
  -5   6   8       16.52       18.80      2.82 o 
  -4   6   8       34.58       30.62      0.10 o 
  -3   6   8      106.84      101.38      0.05 o 
  -2   6   8       22.36       29.14      5.92 o 
  -1   6   8       19.37       32.58      6.95 o 
   0   6   8        0.85        1.76      1.05 o 
   1   6   8       21.23       38.49     12.15 o 
   2   6   8       22.24       29.24      8.41 o 
   3   6   8      101.77      109.05      7.70 o 
   4   6   8       33.81       51.62     13.37 o 
   5   6   8       15.99       17.69      3.31 o 
   6   6   8      112.05       96.39      2.53 o 
   7   6   8       14.58       17.52      3.21 o 
   8   6   8        0.27        0.30      0.17 o 
  -7   7   8        8.76       25.42      7.78 o 
  -6   7   8        1.27        1.62      0.69 o 
  -5   7   8        9.04       22.05      6.78 o 
  -4   7   8      202.37      190.28      2.51 o 
  -3   7   8       23.21       21.47      0.50 o 
  -2   7   8       15.53       25.83      4.94 o 
  -1   7   8      222.42      223.90      9.48 o 
   0   7   8      118.09      119.41      3.58 o 
   1   7   8      226.58      213.07      4.49 o 
   2   7   8       14.36       22.28      5.47 o 
   3   7   8       22.61       42.81     14.15 o 
   4   7   8      204.36      196.62      6.14 o 
   5   7   8        9.57       24.14     10.23 o 
   6   7   8        0.99        1.18      0.71 o 
   7   7   8        8.94       25.79     11.24 o 
  -6   8   8        6.97       17.32      5.20 o 
  -5   8   8       37.19       35.38      1.69 o 
  -4   8   8       73.69       69.08      2.65 o 
  -3   8   8      101.24      105.17      7.23 o 
  -2   8   8        8.64       23.94      7.14 o 
  -1   8   8       56.32       52.06      0.60 o 
   0   8   8       89.87       98.04     11.41 o 
   1   8   8       56.88       53.00      1.42 o 
   2   8   8        8.27       22.18      9.66 o 
   3   8   8      102.15      108.20     11.45 o 
   4   8   8       72.58       65.94      2.50 o 
   5   8   8       36.43       33.90      1.49 o 
   6   8   8        7.13       17.59      7.53 o 
  -4   9   8        8.05       18.64      5.75 o 
  -3   9   8       48.44       45.34      1.62 o 
  -2   9   8       11.50       27.11      8.07 o 
  -1   9   8       25.85       28.16      2.51 o 
   0   9   8       39.50       41.83      0.81 o 
   1   9   8       28.42       35.42      6.65 o 
   2   9   8       12.30       28.36     12.15 o 
   3   9   8       48.79       47.43      2.94 o 
   4   9   8        8.31       19.08      8.41 o 
  -2  10   8       36.51       52.16      9.67 o 
  -1  10   8       96.41       86.02      1.69 o 
   0  10   8        4.65       12.46      5.64 o 
   1  10   8       98.17       91.53      4.46 o 
   2  10   8       35.22       48.55     12.12 o 
   1   0   9      126.31      144.06      9.86 o 
   2   0   9      890.28      858.11     11.68 o 
   3   0   9        7.13       18.13      7.83 o 
   4   0   9       19.24       42.40     13.91 o 
   5   0   9       15.85       23.77      5.77 o 
   6   0   9      129.03      128.56     11.51 o 
   7   0   9       70.58       81.16      8.58 o 
   8   0   9       10.05       27.11     11.41 o 
   9   0   9        0.50        0.68      0.41 o 
  -9   1   9       50.66       48.01      2.32 o 
  -8   1   9       30.06       30.52      3.06 o 
  -7   1   9       14.27       17.83      2.41 o 
  -6   1   9       19.14       38.62      8.64 o 
  -5   1   9       34.63       51.79      9.50 o 
  -4   1   9      167.26      156.14      1.36 o 
  -3   1   9       62.61       71.10      6.09 o 
  -2   1   9       68.52       79.10      5.63 o 
  -1   1   9       62.76       72.25      3.58 o 
   0   1   9       83.44       86.43      2.63 o 
   1   1   9       57.49       78.73     11.99 o 
   2   1   9       69.16       81.60      8.85 o 
   3   1   9       62.65       71.61      8.95 o 
   4   1   9      164.22      170.46     12.32 o 
   5   1   9       35.89       31.94      0.91 o 
   6   1   9       18.97       38.29     12.05 o 
   7   1   9       13.35       14.89      2.26 o 
   8   1   9       32.81       37.78      7.46 o 
   9   1   9       51.87       51.28      4.63 o 
  -9   2   9       52.87       49.39      2.91 o 
  -8   2   9        5.55       11.17      3.44 o 
  -7   2   9       81.36       83.12      6.90 o 
  -6   2   9       60.72       65.33      4.51 o 
  -5   2   9      181.33      175.90      4.15 o 
  -4   2   9       28.00       48.04      8.36 o 
  -3   2   9      493.68      465.94      0.02 o 
  -2   2   9        4.35       12.22      3.89 o 
  -1   2   9      681.39      691.56      9.79 o 
   0   2   9      510.81      510.74     10.50 o 
   1   2   9      695.69      689.81      4.90 o 
   2   2   9        4.03       11.55      5.10 o 
   3   2   9      500.63      486.53      8.71 o 
   4   2   9       28.28       48.68     12.19 o 
   5   2   9      173.54      175.83     10.09 o 
   6   2   9       59.93       62.69      5.40 o 
   7   2   9       83.18       88.93     12.02 o 
   8   2   9        5.56       11.21      4.90 o 
   9   2   9       53.29       51.45      4.73 o 
  -9   3   9       17.01       21.30      3.44 o 
  -8   3   9       34.20       43.92      7.02 o 
  -7   3   9       18.46       22.48      3.94 o 
  -6   3   9       23.11       38.86      8.76 o 
  -5   3   9       20.42       32.41      6.88 o 
  -4   3   9      197.13      195.95      4.08 o 
  -3   3   9      347.30      330.66      1.93 o 
  -2   3   9       58.24       64.65      4.23 o 
  -1   3   9      177.92      169.48      2.29 o 
   0   3   9     1128.51     1103.68     12.59 o 
   1   3   9      173.77      179.44     11.65 o 
   2   3   9       58.36       64.89      6.11 o 
   3   3   9      341.72      335.72      9.39 o 
   4   3   9      194.22      186.66      1.99 o 
   5   3   9       21.04       34.77     10.53 o 
   6   3   9       23.07       38.83     12.36 o 
   7   3   9       19.09       24.81      6.38 o 
   8   3   9       34.76       45.10     10.63 o 
   9   3   9       16.70       20.73      4.52 o 
  -8   4   9        3.64        7.83      2.46 o 
  -7   4   9       44.34       59.59      8.95 o 
  -6   4   9      210.08      207.50      4.68 o 
  -5   4   9       61.12       76.06      7.76 o 
  -4   4   9       24.61       20.32      0.02 o 
  -3   4   9       69.41       79.00      5.59 o 
  -2   4   9      305.65      291.43      8.47 o 
  -1   4   9        3.25       10.30      3.08 o 
   0   4   9       27.77       30.66      0.17 o 
   1   4   9        3.66       11.21      4.90 o 
   2   4   9      300.23      276.91      5.71 o 
   3   4   9       69.86       79.91      8.44 o 
   4   4   9       24.38       42.54     13.98 o 
   5   4   9       59.63       71.88      9.08 o 
   6   4   9      207.58      199.73      3.17 o 
   7   4   9       44.43       60.77     12.76 o 
   8   4   9        3.77        8.07      3.65 o 
  -8   5   9       26.36       24.71      1.46 o 
  -7   5   9       13.44       15.87      2.01 o 
  -6   5   9       13.24       14.01      1.22 o 
  -5   5   9       11.78       11.28      0.50 o 
  -4   5   9      220.34      215.19      7.09 o 
  -3   5   9        3.31        7.66      2.39 o 
  -2   5   9       44.32       49.16      2.82 o 
  -1   5   9        5.68       17.35      5.20 o 
   0   5   9      113.82      113.10      9.52 o 
   1   5   9        6.16       18.97      8.34 o 
   2   5   9       44.06       48.62      3.65 o 
   3   5   9        3.21        7.46      3.27 o 
   4   5   9      225.39      207.63      2.43 o 
   5   5   9       12.62       14.18      1.82 o 
   6   5   9       13.00       12.46      1.42 o 
   7   5   9       13.34       15.56      2.67 o 
   8   5   9       26.85       25.59      2.60 o 
  -7   6   9       10.22       27.68      8.31 o 
  -6   6   9       21.23       34.27      7.23 o 
  -5   6   9      147.69      140.11      2.72 o 
  -4   6   9       14.95       22.11      3.80 o 
  -3   6   9      356.87      342.54      5.68 o 
  -2   6   9      201.18      189.47      2.17 o 
  -1   6   9      356.98      337.64      4.01 o 
   0   6   9       19.14       31.30      9.05 o 
   1   6   9      355.03      331.26      3.07 o 
   2   6   9      205.22      201.05      8.20 o 
   3   6   9      358.26      346.52      9.79 o 
   4   6   9       14.92       22.15      5.40 o 
   5   6   9      151.29      150.78      8.41 o 
   6   6   9       20.71       32.28      9.66 o 
   7   6   9       10.09       27.52     11.65 o 
  -6   7   9       22.17       40.61      9.07 o 
  -5   7   9        2.58        5.71      2.01 o 
  -4   7   9       35.27       48.82      8.69 o 
  -3   7   9      169.27      168.81      8.02 o 
  -2   7   9       20.99       42.37      9.81 o 
  -1   7   9       92.79       82.75      0.74 o 
   0   7   9       43.10       61.28     13.07 o 
   1   7   9       93.17       84.50      1.49 o 
   2   7   9       20.69       41.73     13.50 o 
   3   7   9      168.53      166.14     10.36 o 
   4   7   9       37.06       30.76      0.20 o 
   5   7   9        2.29        5.13      2.46 o 
   6   7   9       21.87       38.96     12.42 o 
  -5   8   9        3.01        8.37      2.70 o 
  -4   8   9        7.48       23.97      7.16 o 
  -3   8   9        1.76        3.68      1.12 o 
  -2   8   9      109.42      110.30      5.97 o 
  -1   8   9       18.80       29.20      5.94 o 
   0   8   9        6.15       18.64      8.14 o 
   1   8   9       17.97       27.48      7.36 o 
   2   8   9      109.92      112.49      9.15 o 
   3   8   9        1.81        3.78      1.65 o 
   4   8   9        7.57       24.21     10.26 o 
   5   8   9        2.49        7.29      3.17 o 
  -4   9   9       55.27       52.90      3.96 o 
  -3   9   9        9.98       30.59      9.12 o 
  -2   9   9        3.03        7.83      2.46 o 
  -1   9   9        8.03       22.59      6.99 o 
   0   9   9      171.96      160.16      3.71 o 
   1   9   9        7.35       21.20      9.08 o 
   2   9   9        3.06        7.87      3.51 o 
   3   9   9        9.54       28.70     12.36 o 
   4   9   9       54.79       52.03      5.10 o 
   0   0  10      209.68      214.32      5.23 o 
   1   0  10      461.69      455.64      8.41 o 
   2   0  10        8.50       25.66     11.14 o 
   3   0  10       92.14       81.23      0.14 o 
   4   0  10       53.96       71.17     12.93 o 
   5   0  10        2.23        7.26      3.14 o 
   6   0  10        1.55        7.93      3.54 o 
   7   0  10      114.85      123.90      9.93 o 
   8   0  10      107.53      102.67      0.81 o 
   9   0  10      127.08      123.57     13.98 o 
  -9   1  10       12.51       32.44      9.91 o 
  -8   1  10       14.77       14.65      1.48 o 
  -7   1  10       63.27       55.33      1.58 o 
  -6   1  10       21.47       42.30      9.79 o 
  -5   1  10       35.12       35.31      1.65 o 
  -4   1  10      231.06      231.97      6.02 o 
  -3   1  10      321.20      325.49      9.60 o 
  -2   1  10       20.39       35.38      7.71 o 
  -1   1  10      176.19      179.64      5.32 o 
   0   1  10      327.68      311.99      3.68 o 
   1   1  10      175.39      176.74      6.38 o 
   2   1  10       20.75       37.24     11.41 o 
   3   1  10      322.95      307.87      1.79 o 
   4   1  10      226.90      219.68      2.97 o 
   5   1  10       34.43       33.90      1.52 o 
   6   1  10       21.14       41.66     13.44 o 
   7   1  10       60.58       71.84     13.34 o 
   8   1  10       14.07       12.22      1.25 o 
   9   1  10       12.68       10.23      0.07 o 
  -9   2  10        5.39       11.61      3.63 o 
  -8   2  10       13.08       17.02      2.08 o 
  -7   2  10       10.12       28.73      8.76 o 
  -6   2  10      128.31      111.78      0.14 o 
  -5   2  10      157.90      146.39      1.53 o 
  -4   2  10      250.73      247.91      7.64 o 
  -3   2  10       52.25       68.57      8.45 o 
  -2   2  10      464.73      425.66      0.12 o 
  -1   2  10      194.95      204.79      9.95 o 
   0   2  10        2.85       11.72      5.20 o 
   1   2  10      195.50      183.69      0.81 o 
   2   2  10      456.60      423.70      3.85 o 
   3   2  10       55.84       55.87      2.53 o 
   4   2  10      253.06      254.96     13.81 o 
   5   2  10      154.65      160.06     12.19 o 
   6   2  10      132.57      123.03      5.13 o 
   7   2  10        9.72       28.02     11.95 o 
   8   2  10       12.88       15.60      2.67 o 
   9   2  10        5.40       11.61      5.13 o 
  -8   3  10        6.27       17.96      5.47 o 
  -7   3  10        6.22       17.08      5.11 o 
  -6   3  10       48.74       47.47      2.10 o 
  -5   3  10      156.45      159.32      8.28 o 
  -4   3  10      565.52      541.73      7.69 o 
  -3   3  10       86.76      103.28      9.86 o 
  -2   3  10      290.43      288.59      4.70 o 
  -1   3  10      162.92      173.09      6.40 o 
   0   3  10       14.25       19.11      4.15 o 
   1   3  10      154.98      170.73     12.49 o 
   2   3  10      296.16      283.80      0.10 o 
   3   3  10       90.96       92.61      5.13 o 
   4   3  10      560.26      524.92      3.82 o 
   5   3  10      160.22      146.76      2.36 o 
   6   3  10       46.68       41.15      0.37 o 
   7   3  10        5.99       15.56      6.92 o 
   8   3  10        6.00       17.32      7.36 o 
  -8   4  10       19.97       28.02      5.44 o 
  -7   4  10        5.44       12.46      3.99 o 
  -6   4  10        5.14       15.50      4.87 o 
  -5   4  10       96.22      103.07      9.79 o 
  -4   4  10      131.15      125.35      4.20 o 
  -3   4  10       65.69       65.40      4.54 o 
  -2   4  10       70.79       71.24      0.14 o 
  -1   4  10      157.93      153.68      0.74 o 
   0   4  10      447.84      436.90      0.84 o 
   1   4  10      150.66      153.98      5.50 o 
   2   4  10       69.21       89.33     12.26 o 
   3   4  10       65.33       64.75      6.04 o 
   4   4  10      133.38      131.90      8.64 o 
   5   4  10       92.70       92.54      9.32 o 
   6   4  10        5.35       16.95      7.12 o 
   7   4  10        5.35       12.42      5.64 o 
   8   4  10       19.89       27.85      7.60 o 
  -7   5  10       12.08       10.40      0.12 o 
  -6   5  10        3.05       10.74      3.27 o 
  -5   5  10       14.87       17.49      2.24 o 
  -4   5  10       87.62       96.08      7.66 o 
  -3   5  10      273.61      273.84      9.17 o 
  -2   5  10      357.47      361.85      8.26 o 
  -1   5  10      133.34      129.10      2.34 o 
   0   5  10        4.11       14.11      6.04 o 
   1   5  10      131.50      123.40      1.11 o 
   2   5  10      352.15      345.11      4.69 o 
   3   5  10      275.37      254.76      0.95 o 
   4   5  10       85.68       91.19      8.51 o 
   5   5  10       13.48       13.71      1.52 o 
   6   5  10        2.87       10.53      4.49 o 
   7   5  10       13.28       13.77      1.59 o 
  -7   6  10        1.78        4.42      1.46 o 
  -6   6  10       33.44       42.44      6.83 o 
  -5   6  10       44.75       51.38      6.33 o 
  -4   6  10       11.45       11.92      0.74 o 
  -3   6  10       31.95       31.43      0.43 o 
  -2   6  10      185.86      181.23      5.99 o 
  -1   6  10       81.19       86.50      4.89 o 
   0   6  10       59.54       58.85      3.71 o 
   1   6  10       77.92       77.55      2.77 o 
   2   6  10      194.73      185.82      5.74 o 
   3   6  10       31.02       52.03     13.61 o 
   4   6  10       11.50       11.99      1.11 o 
   5   6  10       45.99       54.93     10.47 o 
   6   6  10       34.80       46.05     11.24 o 
   7   6  10        2.02        4.90      2.33 o 
  -6   7  10        4.86       12.12      3.87 o 
  -5   7  10       60.08       72.05      9.50 o 
  -4   7  10       37.25       50.81      9.10 o 
  -3   7  10       40.46       46.05      4.92 o 
  -2   7  10       11.71       33.73     10.03 o 
  -1   7  10       30.01       37.51      5.16 o 
   0   7  10       31.40       34.10      5.87 o 
   1   7  10       28.74       34.00      5.81 o 
   2   7  10       11.46       32.24     13.88 o 
   3   7  10       41.62       50.68      8.54 o 
   4   7  10       38.32       52.77     14.04 o 
   5   7  10       60.71       73.16     14.11 o 
   6   7  10        4.39       11.28      4.93 o 
  -5   8  10        8.43       20.56      6.14 o 
  -4   8  10       29.28       32.75      4.01 o 
  -3   8  10       13.34       13.74      1.10 o 
  -2   8  10        9.04       25.59      7.85 o 
  -1   8  10       52.33       52.33      3.72 o 
   0   8  10       21.30       23.90      5.84 o 
   1   8  10       50.89       48.28      3.44 o 
   2   8  10        9.01       25.62     11.14 o 
   3   8  10       14.24       15.53      2.63 o 
   4   8  10       28.91       32.01      5.23 o 
   5   8  10        8.06       18.97      8.34 o 
  -3   9  10       10.08       24.98      7.59 o 
  -2   9  10       26.60       24.21      1.24 o 
  -1   9  10       19.71       30.55      6.09 o 
   0   9  10       30.51       37.74      7.46 o 
   1   9  10       20.01       31.36      9.08 o 
   2   9  10       27.09       25.05      2.26 o 
   3   9  10        9.39       23.63      9.93 o 
   1   0  11      189.69      199.60     11.58 o 
   2   0  11       71.01       82.65      9.49 o 
   3   0  11      152.68      159.89     12.05 o 
   4   0  11        0.17        0.03      0.34 o 
   5   0  11      102.60      105.50     10.43 o 
   6   0  11       33.29       49.49     12.66 o 
   7   0  11       53.92       48.82      3.75 o 
   8   0  11        0.96        0.95      0.57 o 
  -8   1  11       45.73       42.71      0.93 o 
  -7   1  11        8.63       18.80      5.82 o 
  -6   1  11      125.74      111.75      0.14 o 
  -5   1  11      110.90      118.77      8.26 o 
  -4   1  11       76.82       86.70      8.00 o 
  -3   1  11       75.10       88.15      8.19 o 
  -2   1  11      252.15      260.06      8.07 o 
  -1   1  11      325.51      312.63      2.86 o 
   0   1  11        1.53        1.11      0.68 o 
   1   1  11      318.85      315.23      9.25 o 
   2   1  11      256.15      248.01      2.36 o 
   3   1  11       71.81       78.16      7.39 o 
   4   1  11       81.07       76.13      2.53 o 
   5   1  11      111.85      120.56     12.80 o 
   6   1  11      127.70      116.98      2.73 o 
   7   1  11        8.24       18.16      7.87 o 
   8   1  11       45.80       42.81      1.38 o 
  -8   2  11       47.62       41.26      0.31 o 
  -7   2  11        6.94       18.74      5.80 o 
  -6   2  11        5.45       17.93      5.47 o 
  -5   2  11       67.40       75.76      7.64 o 
  -4   2  11       40.53       50.74      6.06 o 
  -3   2  11       43.65       59.35      8.86 o 
  -2   2  11      250.74      243.25      0.07 o 
  -1   2  11       32.70       32.41      0.86 o 
   0   2  11      117.33      112.32      4.79 o 
   1   2  11       36.32       44.19      5.84 o 
   2   2  11      249.63      263.40     12.80 o 
   3   2  11       43.26       58.41     11.95 o 
   4   2  11       45.97       44.23      1.62 o 
   5   2  11       66.17       72.55      9.49 o 
   6   2  11        5.26       17.56      7.49 o 
   7   2  11        6.46       17.79      7.63 o 
   8   2  11       46.82       62.39     13.74 o 
  -8   3  11        6.77       16.91      5.04 o 
  -7   3  11       10.44       30.89      9.24 o 
  -6   3  11       26.25       22.48      0.93 o 
  -5   3  11       52.40       62.86      6.90 o 
  -4   3  11       11.70       30.89      9.24 o 
  -3   3  11       46.45       58.91      8.67 o 
  -2   3  11      470.14      459.35      7.09 o 
  -1   3  11       45.44       60.84      9.05 o 
   0   3  11        2.48        7.22      3.11 o 
   1   3  11       43.75       55.33     10.70 o 
   2   3  11      482.97      474.88     12.66 o 
   3   3  11       45.43       55.71     10.94 o 
   4   3  11       11.49       30.62     12.90 o 
   5   3  11       50.73       58.24      7.60 o 
   6   3  11       27.50       27.25      2.97 o 
   7   3  11       10.47       31.09     13.20 o 
   8   3  11        6.96       17.32      7.36 o 
  -7   4  11       68.64       74.41      7.07 o 
  -6   4  11        5.06       11.17      3.44 o 
  -5   4  11       57.52       54.46      1.19 o 
  -4   4  11       28.93       39.16      5.87 o 
  -3   4  11       17.89       31.30      6.40 o 
  -2   4  11      407.53      393.08      2.63 o 
  -1   4  11      213.28      220.12      8.31 o 
   0   4  11      172.82      163.81      1.05 o 
   1   4  11      210.37      210.47      7.77 o 
   2   4  11      411.20      404.96      8.41 o 
   3   4  11       19.22       35.21     10.80 o 
   4   4  11       28.75       38.93      8.17 o 
   5   4  11       57.38       54.22      1.55 o 
   6   4  11        4.42        8.91      4.15 o 
   7   4  11       70.53       79.07     12.19 o 
  -7   5  11       21.86       34.37      7.28 o 
  -6   5  11       52.34       52.26      3.70 o 
  -5   5  11      116.44      111.95      3.25 o 
  -4   5  11       40.89       42.30      3.77 o 
  -3   5  11      130.03      132.82      6.49 o 
  -2   5  11      232.64      234.71      6.76 o 
  -1   5  11      110.42      112.29      6.40 o 
   0   5  11      169.69      162.15      0.07 o 
   1   5  11      106.72      100.17      4.19 o 
   2   5  11      233.23      236.36      9.96 o 
   3   5  11      133.66      143.35     13.67 o 
   4   5  11       41.24       43.92      5.67 o 
   5   5  11      113.89      104.86      1.52 o 
   6   5  11       52.76       54.22      5.77 o 
   7   5  11       21.80       34.20     10.20 o 
  -6   6  11       12.89       10.50      0.14 o 
  -5   6  11       82.39       78.63      2.41 o 
  -4   6  11       42.40       47.70      5.20 o 
  -3   6  11       15.05       17.42      2.24 o 
  -2   6  11       29.54       39.43      5.99 o 
  -1   6  11       13.81       14.65      1.50 o 
   0   6  11      256.39      244.57     13.64 o 
   1   6  11       12.83       11.75      0.98 o 
   2   6  11       28.90       38.15      7.70 o 
   3   6  11       13.87       14.04      1.76 o 
   4   6  11       38.54       35.92      2.70 o 
   5   6  11       82.08       77.95      3.00 o 
   6   6  11       12.64       32.61     14.11 o 
  -5   7  11        4.32       11.04      3.39 o 
  -4   7  11        8.35       24.78      7.50 o 
  -3   7  11       59.19       72.01      9.50 o 
  -2   7  11       64.29       74.31      7.02 o 
  -1   7  11       27.82       35.38      4.70 o 
   0   7  11        7.36       18.33      7.97 o 
   1   7  11       27.48       34.71      6.25 o 
   2   7  11       62.47       68.43      7.63 o 
   3   7  11       57.98       68.57     11.95 o 
   4   7  11        8.46       24.92     10.70 o 
   5   7  11        4.70       11.78      5.23 o 
  -4   8  11        8.99       24.61      7.45 o 
  -3   8  11       13.87       12.29      0.91 o 
  -2   8  11       25.64       41.76      9.55 o 
  -1   8  11       37.63       41.90      3.60 o 
   0   8  11       49.07       48.89      3.82 o 
   1   8  11       36.08       37.58      3.11 o 
   2   8  11       25.65       41.90     13.61 o 
   3   8  11       14.50       14.28      1.89 o 
   4   8  11        8.75       24.07     10.20 o 
  -1   9  11       49.11       46.19      1.98 o 
   0   9  11        2.69        4.12      1.86 o 
   1   9  11       49.88       48.82      3.75 o 
   0   0  12     1186.22     1110.47      2.67 o 
   1   0  12       63.93       76.54     11.28 o 
   2   0  12        4.14       11.95      5.33 o 
   3   0  12       43.16       57.70     11.51 o 
   4   0  12      278.21      256.72      1.49 o 
   5   0  12       40.58       44.67      6.14 o 
   6   0  12        0.50        1.45      0.88 o 
   7   0  12        8.10       20.39      8.61 o 
   8   0  12       44.82       45.68      6.75 o 
  -8   1  12       21.40       24.68      4.44 o 
  -7   1  12        6.08       13.88      4.18 o 
  -6   1  12       29.23       38.49      5.59 o 
  -5   1  12      103.43      103.38      6.90 o 
  -4   1  12       86.50       84.44      1.00 o 
  -3   1  12       10.07       27.28      8.14 o 
  -2   1  12      153.28      146.08      1.38 o 
  -1   1  12      119.06      118.43      5.13 o 
   0   1  12       26.91       37.58      7.36 o 
   1   1  12      117.84      114.86      5.71 o 
   2   1  12      151.94      164.25     14.08 o 
   3   1  12        9.43       25.02     10.77 o 
   4   1  12       85.83       81.94      0.54 o 
   5   1  12      105.56      109.62     12.29 o 
   6   1  12       30.38       41.73      9.22 o 
   7   1  12        6.13       14.04      6.01 o 
   8   1  12       21.58       24.95      6.45 o 
  -8   2  12        1.72        5.47      1.89 o 
  -7   2  12       92.60       92.00      6.37 o 
  -6   2  12        5.04       13.67      4.08 o 
  -5   2  12       94.29       96.29      4.75 o 
  -4   2  12       12.68       15.60      1.89 o 
  -3   2  12      260.65      253.65      6.21 o 
  -2   2  12      102.14      113.37      6.85 o 
  -1   2  12      182.78      191.16      8.90 o 
   0   2  12      224.10      212.83      0.07 o 
   1   2  12      183.53      194.26     13.84 o 
   2   2  12      102.82      115.73     10.50 o 
   3   2  12      254.01      233.46      0.30 o 
   4   2  12       12.24       14.69      2.13 o 
   5   2  12       94.26       96.12      6.62 o 
   6   2  12        5.01       13.61      5.74 o 
   7   2  12       94.06       95.71     10.63 o 
   8   2  12        1.74        5.50      2.70 o 
  -7   3  12       12.62       11.01      0.38 o 
  -6   3  12       59.69       72.59      9.74 o 
  -5   3  12       72.70       81.53      6.23 o 
  -4   3  12       57.03       62.83      3.89 o 
  -3   3  12      151.58      140.41      2.84 o 
  -2   3  12      129.55      143.11      9.60 o 
  -1   3  12      174.92      176.47      7.40 o 
   0   3  12       21.79       42.78     14.11 o 
   1   3  12      177.46      184.10     13.84 o 
   2   3  12      121.89      119.38      3.54 o 
   3   3  12      146.50      149.53     11.92 o 
   4   3  12       57.12       62.93      5.54 o 
   5   3  12       77.19       71.30      0.24 o 
   6   3  12       59.48       72.28     13.61 o 
   7   3  12       12.68       11.04      0.54 o 
  -7   4  12       36.96       32.65      0.95 o 
  -6   4  12        3.37        7.90      2.48 o 
  -5   4  12        3.82        8.34      2.67 o 
  -4   4  12      152.95      138.79      2.15 o 
  -3   4  12       31.81       51.89      9.55 o 
  -2   4  12       96.60      104.83      7.09 o 
  -1   4  12       70.82       77.58      4.99 o 
   0   4  12      214.76      190.99      3.98 o 
   1   4  12       72.00       81.06      8.54 o 
   2   4  12       97.23      106.18     10.84 o 
   3   4  12       32.87       31.53      0.68 o 
   4   4  12      155.78      146.73      6.58 o 
   5   4  12        3.94        8.54      3.92 o 
   6   4  12        3.20        7.56      3.31 o 
   7   4  12       36.12       31.03      0.37 o 
  -6   5  12       83.67       79.34      5.73 o 
  -5   5  12       10.73       10.60      0.19 o 
  -4   5  12        6.62       14.65      4.51 o 
  -3   5  12       19.78       40.61      9.07 o 
  -2   5  12       69.43       72.25      6.59 o 
  -1   5  12       35.38       40.95      3.20 o 
   0   5  12       93.41       89.57      3.88 o 
   1   5  12       36.72       44.90      6.28 o 
   2   5  12       68.89       69.85      8.51 o 
   3   5  12       21.02       20.53      0.17 o 
   4   5  12        6.98       15.33      6.75 o 
   5   5  12       11.08       11.24      0.68 o 
   6   5  12       83.36       78.73      7.73 o 
  -5   6  12       88.35       85.85      4.63 o 
  -4   6  12       10.94       31.80      9.62 o 
  -3   6  12       37.23       33.96      1.07 o 
  -2   6  12        1.81        3.38      1.00 o 
  -1   6  12      152.35      142.24      3.20 o 
   0   6  12       14.83       18.43      3.75 o 
   1   6  12      156.99      155.84     10.26 o 
   2   6  12        1.86        3.41      1.45 o 
   3   6  12       35.01       50.98     12.96 o 
   4   6  12       10.21       29.34     12.73 o 
   5   6  12       87.37       82.68      5.23 o 
  -4   7  12        9.07       27.11      8.07 o 
  -3   7  12       18.17       25.73      4.89 o 
  -2   7  12       32.45       42.61      6.90 o 
  -1   7  12       60.63       52.80      0.91 o 
   0   7  12       21.70       24.31      1.82 o 
   1   7  12       63.90       62.42      5.23 o 
   2   7  12       32.72       44.16     10.09 o 
   3   7  12       17.51       24.48      6.18 o 
   4   7  12        9.16       27.31     11.51 o 
  -2   8  12        0.33        0.95      0.41 o 
  -1   8  12        1.80        5.13      1.74 o 
   0   8  12       80.95       71.81      0.54 o 
   1   8  12        1.66        4.83      2.30 o 
   2   8  12        0.32        0.95      0.57 o 
   1   0  13        2.60        4.15      1.89 o 
   2   0  13       45.17       60.77     12.76 o 
   3   0  13      127.11      123.80      9.86 o 
   4   0  13       67.74       82.34     13.54 o 
   5   0  13        1.32        1.38      0.81 o 
   6   0  13       21.55       37.64     11.65 o 
   7   0  13       19.45       31.30      9.05 o 
  -7   1  13        1.83        5.67      1.98 o 
  -6   1  13       11.13       25.59      7.85 o 
  -5   1  13       52.26       58.78      5.61 o 
  -4   1  13      131.15      125.59      4.30 o 
  -3   1  13       96.44      111.85      9.21 o 
  -2   1  13       69.92       63.10      0.98 o 
  -1   1  13       42.80       40.95      0.19 o 
   0   1  13       10.36       28.87     12.46 o 
   1   1  13       39.71       54.90     10.47 o 
   2   1  13       67.26       78.80     12.05 o 
   3   1  13       97.91       92.47      0.78 o 
   4   1  13      130.78      125.02      5.74 o 
   5   1  13       50.27       52.70      5.50 o 
   6   1  13       10.08       22.59      9.93 o 
   7   1  13        1.61        5.03      2.40 o 
  -7   2  13       24.76       42.81     10.00 o 
  -6   2  13        2.34        6.79      2.03 o 
  -5   2  13        1.55        4.05      1.29 o 
  -4   2  13       63.73       62.49      3.75 o 
  -3   2  13      187.38      177.35      4.75 o 
  -2   2  13       11.07       32.65      9.98 o 
  -1   2  13      100.70      105.20      4.25 o 
   0   2  13      637.65      607.63      8.47 o 
   1   2  13      103.14      112.53      9.18 o 
   2   2  13       11.36       10.67      0.34 o 
   3   2  13      189.29      183.05      8.95 o 
   4   2  13       60.23       52.13      0.88 o 
   5   2  13        1.46        3.78      1.65 o 
   6   2  13        2.20        5.54      2.70 o 
   7   2  13       25.02       20.70      0.27 o 
  -7   3  13       14.98       17.22      2.15 o 
  -6   3  13       61.08       71.81      9.41 o 
  -5   3  13       71.28       79.47      5.78 o 
  -4   3  13       18.16       27.48      5.20 o 
  -3   3  13      254.13      247.06      4.25 o 
  -2   3  13       69.66       80.01      9.02 o 
  -1   3  13       74.72       76.06      4.77 o 
   0   3  13       48.99       56.18      6.99 o 
   1   3  13       77.80       85.62     10.63 o 
   2   3  13       71.24       61.65      0.54 o 
   3   3  13      253.86      245.14      5.50 o 
   4   3  13       16.94       24.00      5.91 o 
   5   3  13       73.66       86.53     11.21 o 
   6   3  13       59.85       68.57     11.95 o 
   7   3  13       14.64       15.43      2.57 o 
  -6   4  13       11.31       10.74      0.24 o 
  -5   4  13       28.26       37.68      5.25 o 
  -4   4  13        7.14       23.87      7.11 o 
  -3   4  13       34.86       41.26      6.33 o 
  -2   4  13       62.29       65.87      4.75 o 
  -1   4  13       42.77       45.68      4.75 o 
   0   4  13       17.25       37.27     11.41 o 
   1   4  13       45.24       54.19     10.03 o 
   2   4  13       61.67       64.75      6.01 o 
   3   4  13       35.27       42.40      9.66 o 
   4   4  13        6.86       22.28      9.72 o 
   5   4  13       28.74       38.49      7.90 o 
   6   4  13       11.43       10.87      0.44 o 
  -5   5  13       34.54       47.40      8.09 o 
  -4   5  13       14.10       14.85      1.58 o 
  -3   5  13      105.45      103.21      3.82 o 
  -2   5  13       48.92       58.07      8.31 o 
  -1   5  13       11.71       27.14      8.09 o 
   0   5  13       11.29       13.88      1.62 o 
   1   5  13       12.26       28.22     12.05 o 
   2   5  13       45.92       49.16      8.24 o 
   3   5  13      106.58      106.58      6.82 o 
   4   5  13       14.74       17.08      2.97 o 
   5   5  13       33.12       42.61      9.76 o 
  -4   6  13      107.83      108.44      8.19 o 
  -3   6  13       37.94       38.45      2.58 o 
  -2   6  13       20.30       35.11      7.59 o 
  -1   6  13        9.80       27.41      8.19 o 
   0   6  13      135.60      122.89      0.81 o 
   1   6  13       10.36       28.46     12.22 o 
   2   6  13       20.86       37.27     11.45 o 
   3   6  13       37.42       37.41      3.00 o 
   4   6  13      109.14      112.15     13.20 o 
  -3   7  13       47.87       61.85      9.48 o 
  -2   7  13       98.70       92.51      3.58 o 
  -1   7  13       53.10       62.32      6.66 o 
   0   7  13        8.71       23.73      9.99 o 
   1   7  13       52.79       61.85      9.15 o 
   2   7  13       98.92       93.01      5.37 o 
   3   7  13       47.23       59.42     12.56 o 
   0   0  14       21.06       35.35     10.87 o 
   1   0  14       34.52       30.69      0.17 o 
   2   0  14        7.20       20.29      8.51 o 
   3   0  14       43.10       48.18      7.63 o 
   4   0  14       35.53       31.74      0.81 o 
   5   0  14       16.97       21.57      5.03 o 
   6   0  14       10.54       29.30     12.73 o 
  -6   1  14       48.63       45.04      1.50 o 
  -5   1  14       33.17       31.13      0.31 o 
  -4   1  14      249.78      233.02      3.03 o 
  -3   1  14        6.79       17.15      5.13 o 
  -2   1  14      147.55      146.89      7.76 o 
  -1   1  14      107.93      104.69      4.03 o 
   0   1  14       28.03       31.16      4.73 o 
   1   1  14      105.73       98.28      3.07 o 
   2   1  14      148.42      149.90     12.15 o 
   3   1  14        7.48       18.64      8.14 o 
   4   1  14      249.33      231.06      3.71 o 
   5   1  14       32.15       51.52     13.30 o 
   6   1  14       47.32       41.49      0.61 o 
  -6   2  14       26.72       24.24      1.27 o 
  -5   2  14       15.91       21.81      3.68 o 
  -4   2  14       21.37       40.92      9.19 o 
  -3   2  14      131.86      126.98      4.89 o 
  -2   2  14       70.24       78.60      8.43 o 
  -1   2  14       50.92       54.73      4.32 o 
   0   2  14       10.65       29.00     12.56 o 
   1   2  14       51.17       54.96      6.25 o 
   2   2  14       70.53       79.64     12.53 o 
   3   2  14      134.13      133.63      9.69 o 
   4   2  14       21.62       41.46     13.34 o 
   5   2  14       15.69       21.30      4.86 o 
   6   2  14       26.88       24.54      1.96 o 
  -6   3  14        3.91        8.78      2.86 o 
  -5   3  14       25.58       36.02      7.97 o 
  -4   3  14       43.93       59.59      8.95 o 
  -3   3  14       61.17       56.11      1.89 o 
  -2   3  14       49.69       48.68      2.60 o 
  -1   3  14       36.31       39.16      2.86 o 
   0   3  14       84.25       84.74      5.87 o 
   1   3  14       37.44       42.47      5.44 o 
   2   3  14       48.07       44.33      1.69 o 
   3   3  14       62.77       61.24      4.52 o 
   4   3  14       44.19       60.87     12.83 o 
   5   3  14       25.51       35.69     11.07 o 
   6   3  14        4.28       10.47      4.46 o 
  -5   4  14       25.13       38.49      8.59 o 
  -4   4  14       35.00       51.08      9.21 o 
  -3   4  14       28.34       37.27      5.06 o 
  -2   4  14       76.36       93.05      9.84 o 
  -1   4  14      211.07      206.31      4.15 o 
   0   4  14        3.37        7.22      3.11 o 
   1   4  14      209.99      202.97      4.49 o 
   2   4  14       74.89       88.99     12.05 o 
   3   4  14       25.56       28.60      3.78 o 
   4   4  14       33.87       47.87     11.68 o 
   5   4  14       25.13       38.45     12.15 o 
  -4   5  14       63.78       66.31      4.92 o 
  -3   5  14      127.05      113.37      0.84 o 
  -2   5  14        2.85        5.64      1.96 o 
  -1   5  14       28.83       41.49      6.45 o 
   0   5  14      102.37       95.14      1.79 o 
   1   5  14       27.70       38.08      7.66 o 
   2   5  14        2.76        5.47      2.67 o 
   3   5  14      127.99      116.48      2.43 o 
   4   5  14       63.00       64.69      6.01 o 
  -3   6  14       12.76       32.44      9.91 o 
  -2   6  14       30.10       34.50      4.32 o 
  -1   6  14       10.75       32.04      9.72 o 
   0   6  14       48.76       54.05      5.71 o 
   1   6  14       10.99       10.16      0.34 o 
   2   6  14       30.86       35.92      6.95 o 
   3   6  14       12.44       31.97     13.71 o 
  -1   7  14       18.35       22.18      3.82 o 
   0   7  14        3.01        5.71      2.84 o 
   1   7  14       18.03       21.51      5.00 o 
   1   0  15        0.01        0.03      0.34 o 
   2   0  15      305.86      294.53     13.23 o 
   3   0  15       19.10       35.92     11.24 o 
   4   0  15       16.81       27.52      7.39 o 
   5   0  15        1.97        3.51      1.52 o 
   6   0  15      139.46      131.80     12.83 o 
  -5   1  15       36.08       32.31      0.81 o 
  -4   1  15       52.96       51.52      3.39 o 
  -3   1  15       12.76       13.94      1.19 o 
  -2   1  15        8.61       25.59      7.85 o 
  -1   1  15      118.17      116.41      4.70 o 
   0   1  15        9.82       22.15      9.66 o 
   1   1  15      120.68      123.70      9.82 o 
   2   1  15        8.77       25.86     11.28 o 
   3   1  15       13.86       17.15      3.00 o 
   4   1  15       56.98       62.66      9.66 o 
   5   1  15       37.39       36.02      2.77 o 
  -5   2  15       54.72       52.80      3.94 o 
  -4   2  15        9.90       28.46      8.64 o 
  -3   2  15       23.09       21.20      0.41 o 
  -2   2  15       17.53       29.27      5.97 o 
  -1   2  15       71.30       77.82      8.09 o 
   0   2  15        3.93        8.68      3.98 o 
   1   2  15       70.76       75.35     10.57 o 
   2   2  15       17.09       28.39      7.90 o 
   3   2  15       25.02       27.38      3.07 o 
   4   2  15        9.66       27.99     11.92 o 
   5   2  15       53.46       49.53      4.19 o 
  -5   3  15       31.28       35.75      4.85 o 
  -4   3  15       13.26       32.01      9.72 o 
  -3   3  15       48.82       61.11      9.17 o 
  -2   3  15       34.34       35.25      1.62 o 
  -1   3  15       54.74       62.86      6.90 o 
   0   3  15       41.09       45.10      6.38 o 
   1   3  15       54.63       62.76      9.69 o 
   2   3  15       34.12       34.84      2.06 o 
   3   3  15       48.37       59.25     12.46 o 
   4   3  15       13.20       31.80     13.61 o 
   5   3  15       30.33       33.90      5.74 o 
  -4   4  15        6.53       15.06      4.68 o 
  -3   4  15       91.42       82.31      0.55 o 
  -2   4  15      203.04      204.19      9.72 o 
  -1   4  15        9.24       28.12      8.50 o 
   0   4  15        0.58        1.22      0.74 o 
   1   4  15        9.25       28.12     12.02 o 
   2   4  15      205.70      187.75      2.67 o 
   3   4  15       92.10       84.64      1.55 o 
   4   4  15        6.35       14.72      6.41 o 
  -3   5  15       15.54       21.81      3.65 o 
  -2   5  15        7.54       24.38      7.33 o 
  -1   5  15       16.17       29.10      5.90 o 
   0   5  15      122.36      122.45     13.30 o 
   1   5  15       15.19       25.89      7.02 o 
   2   5  15        7.52       24.31     10.33 o 
   3   5  15       15.09       20.76      4.56 o 
  -1   6  15       60.73       62.02      6.54 o 
   0   6  15        1.24        2.16      1.32 o 
   1   6  15       60.52       61.72      9.08 o 
   0   0  16       76.72       71.64      0.44 o 
   1   0  16      289.47      257.56      2.03 o 
   2   0  16       12.99       10.80      0.41 o 
   3   0  16        1.57        1.76      1.05 o 
   4   0  16        4.08       10.70      4.59 o 
  -4   1  16       34.45       52.80      9.95 o 
  -3   1  16       68.87       82.58      9.69 o 
  -2   1  16       21.40       38.42      8.57 o 
  -1   1  16       35.09       32.51      0.91 o 
   0   1  16       69.94       77.92     11.51 o 
   1   1  16       34.88       32.17      1.05 o 
   2   1  16       21.32       38.15     11.95 o 
   3   1  16       66.22       75.22     10.50 o 
   4   1  16       35.43       32.31      1.15 o 
  -4   2  16        0.16        0.27      0.12 o 
  -3   2  16       47.00       43.89      1.00 o 
  -2   2  16       69.60       72.18      6.56 o 
  -1   2  16       29.89       38.69      5.68 o 
   0   2  16        0.64        1.05      0.61 o 
   1   2  16       29.71       38.29      7.80 o 
   2   2  16       70.48       75.12     10.43 o 
   3   2  16       47.13       44.16      1.59 o 
   4   2  16        0.18        0.27      0.17 o 
  -3   3  16       25.68       25.62      1.84 o 
  -2   3  16        5.17       12.22      3.89 o 
  -1   3  16       27.28       29.03      2.86 o 
   0   3  16       37.55       52.90     14.11 o 
   1   3  16       25.30       24.07      1.69 o 
   2   3  16        4.80       11.51      5.06 o 
   3   3  16       24.61       22.48      1.32 o 
  -3   4  16       17.20       22.42      3.94 o 
  -2   4  16       16.79       27.38      5.16 o 
  -1   4  16       29.53       28.39      2.58 o 
   0   4  16        0.80        0.68      0.41 o 
   1   4  16       28.87       27.14      2.94 o 
   2   4  16       17.08       28.02      7.70 o 
   3   4  16       15.55       18.23      3.65 o 
   0   5  16       14.32       12.39      1.35 o 
   1   0  17        1.47        2.06      1.25 o 
   2   0  17        7.77       21.17      9.05 o 
   3   0  17       51.54       63.07     14.15 o 
  -3   1  17       98.50       92.98      3.77 o 
  -2   1  17       39.95       40.58      3.03 o 
  -1   1  17       13.10       10.87      0.31 o 
   0   1  17       53.92       60.84      8.54 o 
   1   1  17       12.69        9.12      0.34 o 
   2   1  17       40.51       41.42      4.79 o 
   3   1  17       97.27       89.40      3.82 o 
  -2   2  17        0.97        1.35      0.57 o 
  -1   2  17       28.23       29.17      2.94 o 
   0   2  17      103.17       91.42      0.17 o 
   1   2  17       28.27       29.27      4.19 o 
   2   2  17        0.96        1.32      0.81 o 
  -1   3  17        9.79       24.14      7.23 o 
   0   3  17        1.57        3.51      1.52 o 
   1   3  17       10.20       24.95     10.74 o 
                                                 
